# Supplementary material for: Human gnathostomiasis – A systematic review and analysis of the literature
Source: PLoS Negl Trop Dis. 2026 Jul 31;20(7):e0014546. doi: 10.1371/journal.pntd.0014546 (PMC13426996; doi:10.1371/journal.pntd.0014546)
Supplement: S2 Table — (XLSX) [file pntd.0014546.s006.xlsx]

## Sheet: Feuil1
Reference No. according to our search list	Paper retrieved	Data filled in	References checked	Remark	Year	First author	Title	Journal	Country of Study	Type of study	Study Period	if Excluded but still useful to Discussion: specify	Inclusion / exclusion of article Step 2 (full-text)	If exclusion, reason for exclusion	specify language why exclusion	Number of HG cases reported in the referene		cohort study: (HME out of how many cases of what)	Comment	Patient specificity of data	No Data on Epidemiology	Patient's age (years), if not specific: median	Patient's sex	Most likely country of acquisition	if imported: Time between end of trip and symptoms	Country of Diagnosis	autochtonus or imported case	Occupational risk factors	Dietary rsik factor	pre-existing conditions	Immunocompromised	if immunocompromised specify	pregnancy	If pregnancy: which week	No Data on Symptoms	symptomatic / asymptomatic	Data on individual symptoms available	Time from symptoms to presentation	Hospital admission	Duration of hospitalisation	Number of lesions/larvae	General symptoms	CLM (cutaneous larva migrans syndrome)	Specify CLM	Location/Body part	VLM (visceral larva migrans)	Specify VLM	Organinfiltration	Location of larva removal
Reference																					Epidemiology														Symptoms
Legend																								Specify	days	Specify			Specify					SSW	0= No Data	0 = Asymptomatic	0 = No	Days		Days	Specify	Specify	Specify	Specify	Specify
	0 = no	0 = no											0 = Excluded	1= Not related to human gnathostomiasis						0 = No individual data	0= No Data		0 = male				0= Autochthonous	0= No	0= No	0= No	0= No		0= No		1= Data	1= Symptomatic	1 = Yes		0= No			0= No	0= No	1= Superficial erythematous tracks		0= No	eg. Liver
	1 = yes	1 = yes	1 = yes										1 = Included	2= *Other language, specify						1 = Individual data	1= Data		1 = female				1= Imported	Other= Specify	1= Raw fish	Otherwise specify	1= Yes		1= Yes						1= Yes			1= Fever	1=Yes	2= (Deep) Swelling		1= Yes
	2 = not yet	2 = not yet												3= review/overview/summary article															2= Raw Amphibia				2= Breastfeeding									2= Weakness		3= Itching
	3 = Biblio anfragen													4= Duplicate															3= Raw Poultry													3= Anorexia		4= Pain
	4 = angefragt													5= Article provided insufficient data															4= Raw Pork													4= Generalized itching		5= Urticaria
														6= No clinical cases															5= Contaminated water													5= Pain		6= Nodules
														7= Animal publication															Other= Specify													6= Cough		7= Plaques
														8= Letter, comment etc.									.= No Data	.= No Data			.= No Data	.= No Data	.= No Data	.= No Data	.= No Data		.= No Data						.= No Data			7= Myalgia	.= No Data	8= Papule	.= No Data
														9= Article not obtainable																												8= Fatigue		9= Edema
														If other reason, specify																												.= No Data		10= Hemorrhage, 11=rash
Reference No. according to our search list	Paper retrieved	Data filled in	References checked	Remark	Year	First author	Title	Journal	Country of Study	Type of study	Study Period	if Excluded but still useful to Discussion: specify	Inclusion / exclusion of article Step 2 (full-text)	If exclusion, reason for exclusion2	specify Language	Number of HG cases reported in the referene	Number of cases already reported	Cohort study: (Human Gnathostomiasis out of how many cases of what)	Comment	Patient specificity of data	No data on epidemiology	Patient's age (years), if not specific: median	Patient's sex	Most likely country of acquisition	Suspected (minimum) incubation period	Country of patient's origin	Autochthonous or imported case	Occupational risk factors	Dietary risk factor	Pre-existing medical conditions	Immunocompromised	If immunocompromised specify	Pregnancy	If pregnancy: which week	No Data on Symptoms	Symptomatic / asymptomatic	Data on individual symptoms available	Time from symptoms to presentation	Hospital admission	Duration of hospitalisation	Number of lesions/larvae	General symptoms	CLM (cutaneous larva migrans syndrome)	Specify CLM	Location/Body part	VLM (visceral larva migrans)	Specify VLM
1	1	1			2024	Abe, T	Four cases of gnathostomiasis due to the ingestion of raw Salangichthys microdon	The Journal of dermatology	Japan	LETTER TO THE EDITOR	2022	.	1	.	English	4	.	.	.	1	1	16	0	Japan	19	Japan	0	.	1	.	.	.	0	.	1	1	1	.	0	.	1	1	1	1, 3	6C, 6D	0	.
											2022											52	1	Japan	15	Japan	0	.	1	.	.	.	.	.	1	1	1	.	0	.	1	0	1	1	2B	0	.
											2022											42	0	Japan	12	Japan	0	.	1	.	.	.	0	.	1	1	1	.	0	.	1	0	1	1, 3	2A	0	.
											2022											64	1	Japan	14	Japan	0	.	0	.	.	.	.	.	1	1	1	.	0	.	1	0	1	1, 3	6A, 6B	0	.
2	1	1			1996	Adame, J	Eosinophilic panniculitis: diagnostic considerations and evaluation	Journal of the American Academy of Dermatology	USA	Case Report	1993-1994	.	1	.	English	1	0	.	.	1	1	52	1	.	.	.	.	.	1	.	.	.	.	.	1	1	1	.	0	.	1	.	1	1	6B, 6D	0	.
3	1	1			2022	Agarwal, M	Ocular Gnathostomiasis Presenting as Branch Retinal Artery Occlusion	Ocular immunology and inflammation	India	Observational case report	2022		1	.	English	1	0		.	1	1	22	1	India	.	.	.	.	.	.	.	.	.	.	1	1	1	.	0	.	1	0	0	1	.	0	.
4	1	1			1998	Akahane, H	Three cases of human gnathostomiasis caused by Gnathostoma hispidum, with particular reference to the identification of parasitic larvae	The Southeast Asian journal of tropical medicine and public health	Japan	Case Report	1998	.	1		English	3	0	.	.	1	1	55	0	Japan	0.5	Japan	0	0	Snake	.	.	.	0	.	1	1	1	13	0	.	1	1	1	1	6C	0	.
											1998											25	0	Japan	14	Japan	0	.	Loach	.	.	.	0	.	1	1	1	35	0	.	1	1, 6	1	1	2B	1	Lung	Lung (xray)	.
											1998											44	0	Japan	56	Japan	0	0	Loach	.	.	.	0	.	1	1	1	.	0	.	1	.	1	1, 2	6D	0	.
5	1	1			1998	Akahane, H	Human gnathostomiasis caused by Gnathostoma doloresi, with particular reference to the parasitological investigation of the causative agent	Annals of tropical medicine and parasitology	Japan	Case Report	1998	.	1	.	English	1	0	.	.	1	1	46	0	Japan	3	Japan	0	0	1	.	.	.	0	.	1	1	1	15	0	.	2	.	1	1, 3	6, 16B, 16C, 16D, 11B, 1C	0	.
6	1	1			1988	Ando, K	Two human cases of gnathostomiasis and discovery of a second intermediate host of Gnathostoma nipponicum in Japan	The Journal of parasitology		Case Report	1988	.	1	.	English	2	0	.	.	1	1	55	0	Japan	14	Japan	0	.	Loach	.	.	.	0	.	1	1	1	42	0	.	1	.	1	1, 3	6	0	.
											1988											57	0	Japan	5	Japan	0	.	Loach	.	.	.	0	.	1	1	1	.	0	.	1	.	1	1, 3	6	0	.
7	1	1			2022	Bapat, A	Case Report: Gnathostomiasis Acquired in Costa Rica in a Returning Traveler to the United Kingdom	Am J Trop Med Hyg	UK	Case Report	2022	.	1	.	English	1	0	.	.	1	1	22	1	Costa Rica	.	UK	1	.	3, 4, Beef	.	.	.	.	.	1	1	1	168	0	.	1	1	1	2, 4	18B	0	.
8	1	1			2002	Baquera-Heredia, J	Case report: Ocular gnathostomiasis in northwestern Mexico	The American journal of tropical medicine and hygiene	Mexico	Case Report	2002	.	1	.	English	1	0	.	.	1	1	42	1	Mexico	.	Mexico	0	0	1	.	.	.	.	.	1	1	1	1460	0	.	1	5	1	2, 3	1B	0	.
9	1	1			2007	Barua, P	Gnathostomiasis of the anterior chamber	Indian journal of medical microbiology	India	Case Report	2007	.	1	.	English	1	0	.	.	1	1	32	1	India	.	India	0	.	1, 5	.	.	.	.	.	1	1	1	.	0	.	1	.	1	2	6B, 6D, 1B	0	.
10	1	1			2004	Basak, S	Intravitreal live Gnathostoma spinigerum	Indian journal of ophthalmology	India	Case Report	2004	.	1	.	English	1	0	.	.	1	1	50	0	India	.	India	0	.	.	.	.	.	0	.	1	1	1	.	0	.	1	.	0	.	.	0	.
11	1	1			2022	Baskar	A Rare Case of Eosinophilic Myelitis Due to Gnathostomiasis	Neurology India		Case Report	2020	.	1	.	English	1	0	.	.	1	1	48	0	India	.	India	0	.	1, 3	.	.	.	0	.	1	1	1	28	0	.	1	1	1	1, 4	12, 16	0	.
12	1	1			2018	Basnet, S	Eosinophilic meningitis and intracranial haemorrhage: Can it be neuro-gnathostomiasis?	Journal of Nepal Paediatric Society	Nepal	Case Report	2018	.	1	.	English	1	0	.	.	1	1	12	0	Nepal	.	Nepal	0	.	1	.	.	.	0	.	1	1	1	28	1	16	1	2	1	2	6	0	.
13	1	1			1981	Bathrick, M. E.	Intraocular gnathostomiasis	Ophthalmology	USA	Case Report	1981	.	1	.	English	1	0	.	.	1	1	22	1	Malaysia	.	USA	1	.	1, 5	.	.	.	.	.	1	1	1	42	1	.	1	.	0	.	.	0	.
14	1	1			2018	Benavides, M. A.	Case Report: Ocular Gnathostomiasis in Venezuela Most Likely Acquired in Texas	The American journal of tropical medicine and hygiene	Venezuela	Case Report	2016	.	1	.	English	1	0	.	.	1	1	69	0	USA	21	Venezuela	1	.	5	.	.	.	0	.	1	1	1	.	1	.	2	1	0	.	.	0	.
15	1	1			2007	Bhattacharjee, H	Intravitreal gnathostomiasis and review of literature	Retina (Philadelphia, Pa.)	India	Case Report	2007	.	1	.	English	1	0	.	.	1	1	48	1	India	6	India	0	.	1	.	.	.	.	.	1	1	1	.	1	.	1	.	0	.	.	0	.
16	1	1			2005	Bhende, M	Ultrasound biomicroscopy in the diagnosis and management of intraocular gnathostomiasis	American journal of ophthalmology	India	Case Report	2005	.	1	.	English	1	0	.	.	1	1	39	1	India	.	India	0	.	5	.	.	.	.	.	1	1	1	4	1	.	1	.	0	.	.	0	.
17	1	1			1994	Biswas, J	Intraocular Gnathostoma spinigerum. Clinicopathologic study of two cases with review of literature	Retina (Philadelphia, Pa.)	India	Case Report	1994	.	1	.	English	14	10	.	.	1	1	.	.	China	.	.	.	.	.	.	.	.	.	.	1	1	1	.	.	.	1	.	0	.	.	0	.
											1994											50	1	Bangladesh	.	.	.	.	.	.	.	.	.	.	1	1	1	.	.	.	1	.	0	.	.	0	.
											1994											30	1	India	.	.	.	.	.	.	.	.	.	.	1	1	1	90	.	.	1	.	0	.	.	0	.
											1994											24	0	India	.	.	.	.	.	.	.	.	0	.	1	1	1	7	.	.	1	.	0	.	.	0	.
18	1	1			1977	Boongird, P	Neurological manifestations of gnathostomiasis	Journal of the neurological sciences		Case Series	1971-1975	.	1	.	English	24	0	.	.	1	1	53	0	Thailand	.	Thailand	0	.	.	.	.	.	0	.	1	1	1	3	.	.	1	0	1	1	2A	0	.
											1971-1975											64	0	Thailand	.	Thailand	0	.	.	.	.	.	0	.	1	1	1	3	1	.	1	0	1	2, 4	16D	0	.
											1971-1975											29	0	Thailand		Thailand	0						0	.	1	1	1	5	1	.	1	0	1	2	1B	0	.
											1971-1975											58	0	Thailand	5	Thailand	0						0	.	1	1	1	5	1	6	1	.	0	.	.	0
											1971-1975											43	1	Thailand	7	Thailand	0	.	.	.	.	.	.	.	1	1	1	7	1	24	1	.	0	.	.	0
											1971-1975											34	1	Thailand	2	Thailand	0	.	.	.	.	.	.	.	1	1	1	2	1	2	1	0	.	.	.	0
											1971-1975											28	0	Thailand	.	Thailand	0	.	.	.	.	.	0	.	1	1	1	10	1	6	1	1	.	.	.	0
											1971-1975											27	0	Thailand	.	Thailand	0	.	.	.	.	.	0	.	1	1	1		1		1	.	.	.	.	0
											1971-1975											28	0	Thailand	.	Thailand	0	.	.	.	.	.	0	.	1	1	1	3	1	11	1	0	0	.	.	0
											1971-1975											48	0	Thailand	.	Thailand	0	.	.	.	.	.	0	.	1	1	1	.	.	.	1	.	.	.	.	0
											1971-1975											56	1	Thailand	.	Thailand	0	.	.	.	.	.	.	.	1	1	1	.	.	.	1	.	.	.	.	0
											1971-1975											40	0	Thailand	.	Thailand	0	.	.	.	.	.	0	.	1	1	1	.	.	.	1	.	.	.	.	0
											1971-1975											40	0	Thailand	.	Thailand	0	.	.	.	.	.	0	.	1	1	1	.	.	.	1	.	.	.	.	0
											1971-1975											49	0	Thailand	.	Thailand	0	.	.	.	.	.	0	.	1	1	1	.	.	.	1	.	.	.	.	0
											1971-1975											27	0	Thailand	.	Thailand	0	.	.	.	.	.	0	.	1	1	1	.	.	.	1	.	.	.	.	0
											1971-1975											17	1	Thailand	.	Thailand	0	.	.	.	.	.	.	.	1	1	1	0	1	12	1	.	.	.	.	0
											1971-1975											42	0	Thailand	.	Thailand	0	.	.	.	.	.	0	.	1	1	1	.	.	.	1	.	.	.	.	0
											1971-1975											38	0	Thailand	.	Thailand	0	.	.	.	.	.	0	.	1	1	1	.	.	.	1	.	.	.	.	0
											1971-1975											45	0	Thailand	.	Thailand	0	.	.	.	.	.	0	.	1	1	1	.	.	.	1	.	.	.	.	0
											1971-1975											17	0	Thailand	.	Thailand	0	.	.	.	.	.	0	.	1	1	1	.	.	.	1	.	.	.	.	0
											1971-1975											56	0	Thailand	.	Thailand	0	.	.	.	.	.	0	.	1	1	1	.	.	.	1	.	.	.	.	0
											1971-1975											19	1	Thailand	.	Thailand	0	.	.	.	.	.	.	.	1	1	1	.	.	.	1	.	.	.	.	0
											1971-1975											29	1	Thailand	.	Thailand	0	.	.	.	.	.	.	.	1	1	1	.	.	.	1	.	.	.	.	0
											1971-1975											20	0	Thailand	.	Thailand	0	.	.	.	.	.	0	.	1	1	1	.	.	.	1	.	.	.	.	0
19	1	1			1959	Bovornkitti, S	A case of spontaneous pneumothorax complicating gnathostomiasis	Diseases of the chest	Thailand	Case report	1955-1957	.	1	.	English	1	0	.	.	1	1	33	1	Thailand	21	Thailand	0	.	1	.	.	.	.	.	1	1	1	30	.	.	1	6	1	2, 3, 4	2B	0	.
20	1	1			1970	Bunnag, T.	EOSINOPHILIC MYELOENCEPHALITIS CAUSED BY GNATHOSTOMA SPINIGERUM - NEUROPATHOLOGY OF 9 CASES	JOURNAL OF THE NEUROLOGICAL SCIENCES	Thailand	Case Series	1965-1967	.	1	.	English	9	0	.	.	1	1	25	1	Thailand	.	Thailand	0	.	.	.	.	.	.	.	1	1	1	.	.	.	1	.	0	.	.	0	.
											1965-1967											23	1	Thailand	.	Thailand	0	.	.	.	.	.	.	.	1	1	1	.	.	.	1	.	0	.	.	0	.
											1965-1967											23	0	Thailand	.	Thailand	0	.	.	.	.	.	0	.	1	1	1	.	.	.	1	.	0	.	.	0	.
											1965-1967											47	0	Thailand	.	Thailand	0	.	.	.	.	.	0	.	1	1	1	.	.	.	1	.	0	.	.	0	.
											1965-1967											15	0	Thailand	.	Thailand	0	.	.	.	.	.	0	.	1	1	1	.	.	.	1	.	0	.	.	0	.
											1965-1967											39	0	Thailand	.	Thailand	0	.	.	.	.	.	0	.	1	1	1	.	.	.	1	.	0	.	.	0	.
											1965-1967											45	0	Thailand	.	Thailand	0	.	.	.	.	.	0	.	1	1	1	.	.	.	1	.	0	.	.	0	.
											1965-1967											25	1	Thailand	.	Thailand	0	.	.	.	.	.	.	.	1	1	1	.	.	.	1	.	0	.	.	0	.
											1965-1967											24	1	Thailand	.	Thailand	0	.	.	.	.	.	.	.	1	1	1	.	.	.	1	.	0	.	.	0	.
21	1	1			2008	Bunyaratavej, K	Spinal gnathostomiasis resembling an intrinsic cord tumor/myelitis in a 4-year-old boy	The Southeast Asian journal of tropical medicine and public health	Thailand	Case report	2008	.	1	.	English	1	0	.	.	1	1	4	0	Thailand	.	Thailand	0	.	.	.	.	.	0	.	1	1	1	.	1	.	1	1, 7	0	.	.	0	.
22	1	1			2014	Buppajarntham, A.	Asymptomatic eosinophilia due to gnathostomiasis	International journal of infectious diseases	Thailand	Case report	2014	.	1	.	English	1	0	.	.	1	1	34	0	Thailand	28	Thailand	0	Rice harvest	1, 4, raw beef	hemoglobin H Constant Spring disease		.	0	.	1	1	1	7	1	7	1	1	0	.	.	0	.
23	1	1			2006	Bussaratid	Efficacy of ivermectin treatment of cutaneous gnathostomiasis evaluated by placebo-controlled trial	Southeast Asian journal of tropical medicine and public health	Thailand	Prospective interventional study	2001-2004	.	1	.	English	30	.	.	.	0	1	31 (median), 20-50 (range)	0	Thailand	.	Thailand	0	.	.	.	.	.	0	.	0	.	.	.	.	.	.	.	.	.	.	0	.
											2001-2004											31 (median), 20-50 (range)	0	Thailand	.	Thailand	0	.	.	.	.	.	0	.	1	1	.	.	.	.	1	.	1	2	1	0	.
											2001-2004											31 (median), 20-50 (range)	0	Thailand	.	Thailand	0	.	.	.	.	.	0	.	1	1	.	.	.	.	1	.	1	2	1	0	.
											2001-2004											31 (median), 20-50 (range)	0	Thailand	.	Thailand	0	.	.	.	.	.	0	.	1	1	1	.	.	.	1	.	1	2	1	0	.
											2001-2004											31 (median), 20-50 (range)	0	Thailand	.	Thailand	0	.	.	.	.	.	0	.	1	1	1	.	.	.	1	.	1	2	3, 4, 13, 14	0	.
											2001-2004											31 (median), 20-50 (range)	0	Thailand	.	Thailand	0	.	.	.	.	.	0	.	1	1	1	.	.	.	1	.	1	2	3, 4, 13, 14	0	.
											2001-2004											31 (median), 20-50 (range)	1	Thailand	.	Thailand	0	.	.	.	.	.	0	.	1	1	1	.	.	.	1	.	1	2	3, 4, 13, 14	0	.
											2001-2004											31 (median), 20-50 (range)	1	Thailand	.	Thailand	0	.	.	.	.	.	0	.	1	1	.	.	.	.	1	.	1	2	3, 4, 13, 14	0	.
											2001-2004											31 (median), 20-50 (range)	1	Thailand	.	Thailand	0	.	.	.	.	.	0	.	1	1	.	.	.	.	1	.	1	2	3, 4, 13, 14	0	.
											2001-2004											31 (median), 20-50 (range)	1	Thailand	.	Thailand	0	.	.	.	.	.	0	.	1	1	.	.	.	.	1	.	1	2	3, 4, 13, 14	0	.
											2001-2004											31 (median), 20-50 (range)	1	Thailand	.	Thailand	0	.	.	.	.	.	0	.	1	1	.	.	.	.	1	.	1	2	3, 4, 13, 14	0	.
											2001-2004											31 (median), 20-50 (range)	1	Thailand	.	Thailand	0	.	.	.	.	.	0	.	1	1	.	.	.	.	1	.	1	2	3, 4, 13, 14	0	.
											2001-2004											31 (median), 20-50 (range)	1	Thailand	.	Thailand	0	.	.	.	.	.	0	.	1	1	.	.	.	.	1	.	1	2	3, 4, 13, 14	0	.
											2001-2004											31 (median), 20-50 (range)	1	Thailand	.	Thailand	0	.	.	.	.	.	0	.	1	1	.	.	.	.	1	.	1	2	8, 9, 17, 18	0	.
											2001-2004											31 (median), 20-50 (range)	1	Thailand	.	Thailand	0	.	.	.	.	.	0	.	1	1	.	.	.	.	1	.	1	2	8, 9, 17, 18	0	.
											2001-2004											31 (median), 20-50 (range)	1	Thailand	.	Thailand	0	.	.	.	.	.	0	.	1	1	.	.	.	.	1	.	1	2	.	0	.
											2001-2004											31 (median), 20-50 (range)	1	Thailand	.	Thailand	0	.	.	.	.	.	0	.	1	1	.	.	.	.	1	.	1	2	.	0	.
											2001-2004											31 (median), 22-49 (range)	0	Thailand	.	Thailand	0		.	.	.	.	0	.	1	1	.	.	.	.	1	.	1	2	3, 4, 13, 14	0	.
											2001-2004											31 (median), 22-49 (range)	0	Thailand	.	Thailand	0		.	.	.	.	0	.	1	1	.	.	.	.	1	.	1	2	3, 4, 13, 14	0	.
											2001-2004											31 (median), 22-49 (range)	0	Thailand	.	Thailand	0		.	.	.	.	0	.	1	1	.	.	.	.	1	.	1	2	3, 4, 13, 14	0	.
											2001-2004											31 (median), 22-49 (range)	1	Thailand	.	Thailand	0		.	.	.	.	0	.	1	1	.	.	.	.	1	.	1	2	3, 4, 13, 14	0	.
											2001-2004											31 (median), 22-49 (range)	1	Thailand	.	Thailand	0		.	.	.	.	0	.	1	1	.	.	.	.	1	.	1	2	3, 4, 13, 14	0	.
											2001-2004											31 (median), 22-49 (range)	1	Thailand	.	Thailand	0		.	.	.	.	0	.	1	1	.	.	.	.	1	.	1	2	3, 4, 13, 14	0	.
											2001-2004											31 (median), 22-49 (range)	1	Thailand	.	Thailand	0		.	.	.	.	0	.	1	1	.	.	.	.	1	.	1	2	3, 4, 13, 14	0	.
											2001-2004											31 (median), 22-49 (range)	1	Thailand	.	Thailand	0		.	.	.	.	0	.	1	1	.	.	.	.	1	.	1	2	3, 4, 13, 14	0	.
											2001-2004											31 (median), 22-49 (range)	1	Thailand	.	Thailand	0		.	.	.	.	0	.	1	1	.	.	.	.	1	.	1	2	8, 9, 17, 18	0	.
											2001-2004											31 (median), 22-49 (range)	1	Thailand	.	Thailand	0		.	.	.	.	0	.	1	1	.	.	.	.	1	.	1	2	8, 9, 17, 18	0	.
											2001-2004											31 (median), 22-49 (range)	1	Thailand	.	Thailand	0		.	.	.	.	0	.	1	1	.	.	.	.	1	.	1	2	.	0	.
											2001-2004											31 (median), 22-49 (range)	1	Thailand	.	Thailand	0		.	.	.	.	0	.	1	1	.	.	.	.	1	.	1	2	.	0	.
											2001-2004											31 (median), 22-49 (range)	1	Thailand	.	Thailand	0		.	.	.	.	0	.	1	1	.	.	.	.	1	.	1	2	.	0	.
24	1	1			2005	Bussaratid, V	Tolerability of ivermectin in gnathostomiasis	Southeast Asian journal of tropical medicine and public health	Thailand	Prospective interventional study	2005	1	1	.	English	17	.	.	.	0	1	.	.	Thailand	.	Thailand	0	.	.	.	.	.	0	.	1	1	1	.	.	.	1	.	1	2	3, 4, 13, 14	0
											2005											.	.	Thailand	.	Thailand	0	.	.	.	.	.	0	.	1	1	1	.	.	.	1	.	1	2	3, 4, 13, 14	0
											2005											.	.	Thailand	.	Thailand	0	.	.	.	.	.	0	.	1	1	1	.	.	.	1	.	1	2	3, 4, 13, 14	0
											2005											.	.	Thailand	.	Thailand	0	.	.	.	.	.	0	.	1	1	1	.	.	.	1	.	1	2	3, 4, 13, 14	0
											2005											.	.	Thailand	.	Thailand	0	.	.	.	.	.	0	.	1	1	1	.	.	.	1	.	1	2	3, 4, 13, 14	0
											2005											.	.	Thailand	.	Thailand	0	.	.	.	.	.	0	.	1	1	1	.	.	.	1	.	1	2	3, 4, 13, 14	0
											2005											.	.	Thailand	.	Thailand	0	.	.	.	.	.	0	.	1	1	1	.	.	.	1	.	1	2	3, 4, 13, 14	0
											2005											.	.	Thailand	.	Thailand	0	.	.	.	.	.	0	.	1	1	1	.	.	.	1	.	1	2	3, 4, 13, 14	0
											2005											.	.	Thailand	.	Thailand	0	.	.	.	.	.	0	.	1	1	1	.	.	.	1	.	1	2	3, 4, 13, 14	0
											2005											.	.	Thailand	.	Thailand	0	.	.	.	.	.	0	.	1	1	1	.	.	.	1	.	1	2	3, 4, 13, 14	0
											2005											.	.	Thailand	.	Thailand	0	.	.	.	.	.	0	.	1	1	1	.	.	.	1	.	1	2	1, 11	0
											2005											.	.	Thailand	.	Thailand	0	.	.	.	.	.	0	.	1	1	1	.	.	.	1	.	1	2	1, 11	0
											2005											.	.	Thailand	.	Thailand	0	.	.	.	.	.	0	.	1	1	1	.	.	.	1	.	1	2	1, 11	0
											2005											.	.	Thailand	.	Thailand	0	.	.	.	.	.	0	.	1	1	1	.	.	.	1	.	1	2	1, 11	0
											2005											.	.	Thailand	.	Thailand	0	.	.	.	.	.	0	.	1	1	1	.	.	.	1	.	1	2	10, 19	0
											2005											.	.	Thailand	.	Thailand	0	.	.	.	.	.	0	.	.	.	.	.	.	.	.	.	0	.	.	0
											2005											.	.	Thailand	.	Thailand	0	.	.	.	.	.	0	.	.	.	.	.	.	.	.	.	0	.	.	0
25	1	1			2009	Catalano, M.	Wider range for parasites that cause eosinophilic meningitis	Clinical infectious diseases	USA	Case report	2009	.	1	.	English	1	0	.	.	1	1	38	0	USA	.	USA	0	.	1	.	.	.	0	.	1	1	1	.	.	.	1	1	0	.	.	0	.
26	1	1			1988	Chabasse, D.	Human gnathostomiasis manifested by cutaneous larva migrans syndrome. Apropos of a case	Bulletin de la Société de pathologie exotique	France	Case Report	1988	.	1	.	French	1	0	.	.	1	1	21	0	Thailand	.	Laos	1	.	1	.	.	.	0	.	1	1	1	.	.	.	1	0	1	2, 3	4A, 5A, 12B, 13B, 14A, 15A	0	.
27	1	1			2003	Chai, J	An outbreak of gnathostomiasis among Korean emigrants in Myanmar	The American journal of tropical medicine and hygiene	South Korea	Case series	2001	.	1	.	English	38	.	.	.	0	1	.	.	Myanmar	.	Korea	0	.	1	.	.	.	.	.	1	1	0	.	.	.	1	.	1	.	.	0	.
											2001											.	.	Myanmar	.	Korea	0	.	1	.	.	.	.	.	1	1	0	.	.	.	1	.	1	.	.	0	.
											2001											.	.	Myanmar	.	Korea	0	.	1	.	.	.	.	.	1	1	0	.	.	.	1	.	1	.	.	0	.
											2001											.	.	Myanmar	.	Korea	0	.	1	.	.	.	.	.	1	1	0	.	.	.	1	.	1	.	.	0	.
											2001											.	.	Myanmar	.	Korea	0	.	1	.	.	.	.	.	1	1	0	.	.	.	1	.	1	.	.	0	.
											2001											.	.	Myanmar	.	Korea	0	.	1	.	.	.	.	.	1	1	0	.	.	.	1	.	1	.	.	0	.
											2001											.	.	Myanmar	.	Korea	0	.	1	.	.	.	.	.	1	1	0	.	.	.	1	.	1	.	.	0	.
											2001											.	.	Myanmar	.	Korea	0	.	1	.	.	.	.	.	1	1	0	.	.	.	1	.	1	.	.	0	.
											2001											.	.	Myanmar	.	Korea	0	.	1	.	.	.	.	.	1	1	0	.	.	.	1	.	1	.	.	0	.
											2001											.	.	Myanmar	.	Korea	0	.	1	.	.	.	.	.	1	1	0	.	.	.	1	.	1	.	.	0	.
											2001											.	.	Myanmar	.	Korea	0	.	1	.	.	.	.	.	1	1	0	.	.	.	1	.	1	.	.	0	.
											2001											.	.	Myanmar	.	Korea	0	.	1	.	.	.	.	.	1	1	0	.	.	.	1	.	1	.	.	0	.
											2001											.	.	Myanmar	.	Korea	0	.	1	.	.	.	.	.	1	1	0	.	.	.	1	.	1	.	.	0	.
											2001											.	.	Myanmar	.	Korea	0	.	1	.	.	.	.	.	1	1	0	.	.	.	1	.	1	.	.	0	.
											2001											.	.	Myanmar	.	Korea	0	.	1	.	.	.	.	.	1	1	0	.	.	.	1	.	1	.	.	0	.
											2001											.	.	Myanmar	.	Korea	0	.	1	.	.	.	.	.	1	1	0	.	.	.	1	.	1	.	.	0	.
											2001											.	.	Myanmar	.	Korea	0	.	1	.	.	.	.	.	1	1	0	.	.	.	1	.	1	.	.	0	.
											2001											.	.	Myanmar	.	Korea	0	.	1	.	.	.	.	.	1	1	0	.	.	.	1	.	1	.	.	0	.
											2001											.	.	Myanmar	.	Korea	0	.	1	.	.	.	.	.	1	1	0	.	.	.	1	.	1	.	.	0	.
											2001											.	.	Myanmar	.	Korea	0	.	1	.	.	.	.	.	1	1	0	.	.	.	1	.	1	.	.	0	.
											2001											.	.	Myanmar	.	Korea	0	.	1	.	.	.	.	.	1	1	0	.	.	.	1	.	1	.	.	0	.
											2001											.	.	Myanmar	.	Korea	0	.	1	.	.	.	.	.	1	1	0	.	.	.	1	.	1	.	.	0	.
											2001											.	.	Myanmar	.	Korea	0	.	1	.	.	.	.	.	1	1	0	.	.	.	1	.	1	.	.	0	.
											2001											.	.	Myanmar	.	Korea	0	.	1	.	.	.	.	.	1	1	0	.	.	.	1	.	1	.	.	0	.
											2001											.	.	Myanmar	.	Korea	0	.	1	.	.	.	.	.	1	1	0	.	.	.	1	.	1	.	.	0	.
											2001											.	.	Myanmar	.	Korea	0	.	1	.	.	.	.	.	1	1	0	.	.	.	1	.	1	.	.	0	.
											2001											.	.	Myanmar	.	Korea	0	.	1	.	.	.	.	.	1	1	0	.	.	.	1	.	1	.	.	0	.
											2001											.	.	Myanmar	.	Korea	0	.	1	.	.	.	.	.	1	1	0	.	.	.	1	.	1	.	.	0	.
											2001											.	.	Myanmar	.	Korea	0	.	1	.	.	.	.	.	1	1	0	.	.	.	1	.	1	.	.	0	.
											2001											.	.	Myanmar	.	Korea	0	.	1	.	.	.	.	.	1	1	0	.	.	.	1	.	1	.	.	0	.
											2001											.	.	Myanmar	.	Korea	0	.	1	.	.	.	.	.	1	1	0	.	.	.	1	.	1	.	.	0	.
											2001											.	.	Myanmar	.	Korea	0	.	1	.	.	.	.	.	1	1	0	.	.	.	1	.	1	.	.	0	.
											2001											.	.	Myanmar	.	Korea	0	.	1	.	.	.	.	.	1	1	0	.	.	.	1	.	1	.	.	0	.
											2001											.	.	Myanmar	.	Korea	0	.	1	.	.	.	.	.	1	1	0	.	.	.	1	.	1	.	.	0	.
											2001											.	.	Myanmar	.	Korea	0	.	1	.	.	.	.	.	1	1	0	.	.	.	1	.	1	.	.	0	.
											2001											.	.	Myanmar	.	Korea	0	.	1	.	.	.	.	.	1	1	0	.	.	.	1	.	1	.	.	0	.
											2001											.	.	Myanmar	.	Korea	0	.	1	.	.	.	.	.	1	1	0	.	.	.	1	.	1	.	.	0	.
											2001											.	.	Myanmar	.	Korea	0	.	1	.	.	.	.	.	1	1	0	.	.	.	1	.	1	.	.	0	.
28	1	1			2001	Chandenier, J	Medullary gnathostomiasis in a white patient: use of immunodiagnosis and magnetic resonance imaging	Clinical infectious diseases	France	Case report	2001	.	1	.	English	1	0	.	.	1	1	48	0	Japan	.	France	1	.	1	.	.	.	0	.	1	1	1	112	1	.	1	0	0	.	.	0	.
29	1	1			2001	Chappuis, F	Ivermectin treatment of a traveler who returned from Peru with cutaneous gnathostomiasis	Clinical infectious diseases	Switzerland	Case report	2001	.	1	.	English	1	0	.	.	1	1	21	1	Peru	5	Switzerland	1	.	1	.	.	.	.	.	1	1	1	20	.	.	1	3, 4, 8	1	1, 2, 3	8B, 17B	0	.
30	1	1			2016	Chaves	Ocular Gnathostomiasis in Brazil: A Case Report	Ocular Oncology and Pathology	Brazil	Case report	2016	.	1	.	English	1	0	.	.	1	1	30	0	Brazil	.	Brazil	0	.	1	.	.	.	.	.	1	1	1	30	.	.	1	0	0	.	.	0	.
31	1	1			2024	Chayangsu, C	Detection of Gnathostoma spinigerum larva in the brain with complete follow-up after surgical treatment of human neurognathostomiasis	Food and Waterborne Parasitology	Thailand	Case report	2024	.	1	.	English	1	0	.	.	1	1	36	0	Thailand	.	Thailand	0	.	.	0	0	.	0	.	1	1	1	2	1	.	1	0	0	.	.	0	.
32	1	1			1949	Chen	A human ocular infection by Gnathostoma in China	The Journal of parasitology	China	Case report	1949	.	1	.	English	1	0	.	.	1	1	45	0	China	.	China	0	.	1	.	.	.	0	.	1	.	.	.	.	.	.	.	0	.	.	0	.
33	1	1			1967	Chitanon.H	FATAL EOSINOPHILIC ENCEPHALOMYELITIS CAUSED BY NEMATODE GNATHOSIOMA SPINIGERUM	AMERICAN JOURNAL OF TROPICAL MEDICINE AND HYGIENE	Thailand	Case report	1967	.	1	.	English	1	0	.	.	1	1	37	1	Thailand	.	Thailand	0	.	1, 4, raw beef, raw snail	.	.	.	.	.	1	1	1	10	1	.	1	1	0	.	.	0	.
34	1	1			2015	Chotmongkol	Spinal epidural hematoma and gnathostomiasis	The American journal of tropical medicine and hygiene	Thailand	Case report	2015	.	1	.	English	1	0	.	.	1	1	28	0	.	.	.	.	.	.	.	.	.	0	.	1	1	1	0	1	.	1	.	0	.	.	0	.
35	1	1			1970	Choudhury, A.	Ocular gnathostomiasis	American journal of ophthalmology	Bangladesh	Case report	1967	.	1	.	English	1	0	.	.	1	1	35	0	Bangladesh	.	Bangladesh	0	.	1, 5	.	.	.	0	.	1	1	1	60	.	.	1	0	1	2, 3, 4	1A	0	.
36	1	1			2007	W. Chuenkongkaew	Isolated optic neuritis from an identified Gnathostoma spinigerum	European journal of ophthalmology	Thailand	Case report	2006	.	1	.	English	1	0	.	.	1	1	21	0	Thailand	.	Thailand	0	.	1	.	.	.	0	.	1	1	1	10	1	.	1	0	0	.	.	0	.
37	1	1			2016	Cornaglia, J.	Gnathostomiasis in Brazil: an emerging disease with a challenging diagnosis	Journal of travel medicine		Case report	2016	.	1	.	English	1	0	.	.	1	1	67	0	Brazil	17	France	1	.	1	.	.	.	0	.	1	1	1	3	0	.	1	0	1	2, 3	2B, 6C, 16A	0	.
38	1	1			1995	Crowley, J	Cutaneous gnathostomiasis	Journal of the American Academy of Dermatology	USA	Case report	1995	.	1	.	English	1	0	.	.	1	1	32	0	Vietnam	.	USA	1	.	1, 4	.	.	.	0	.	1	1	1	56	.	.	1	8, muscle stiffness	1	1, 2, 3	8A, 8B, 6C, 6D	0	.
39	1	1			2013	Cui, J	Cutaneous gnathostomiasis with recurrent migratory nodule and persistent eosinophilia: a case report from China	The Korean journal of parasitology	China	Case report	2013	.	1	.	English	1	0	.	.	1	1	52	1	China	.	China	0	.	1	.	.	.	.	.	1	1	1	84	.	.	1	0	1	1, 3, 6	12A, 13A	0	.
40	1	1			1985	Cutchavaree, A.	A case of aural gnathostomiasis	Auris, nasus, larynx	Thailand	Case report	1984	.	1	.	English	1	0	.	.	1	1	29	1	Thailand	30	Thailand	0	.	1	.	.	.	.	.	1	1	1	14	.	.	2	0	1	2	2A, 3A, 4A, 5A, 1B	0	.
41	1	1			1949	Daengsvang, S.	Human gnathostomiasis in Siam with reference to the method of prevention	The Journal of parasitology			1942-1947	.	1	.	English	17	0	.	.	1	1	.	.	Thailand	.	Thailand	0	.	.	.	.	.	.	.	1	1	1	.	.	.	1	.	1	1, 2	.	0	.
											1942-1947										1	.	.	Thailand	.	Thailand	0	.	.	.	.	.	.	.	1	1	1	.	.	.	1	.	1	1, 2	.	0	.
											1942-1947										1	.	.	Thailand	.	Thailand	0	.	.	.	.	.	.	.	1	1	1	.	.	.	1	.	1	1, 2	.	0	.
											1942-1947										1	.	.	Thailand	.	Thailand	0	.	.	.	.	.	.	.	1	1	1	.	.	.	1	.	1	1, 2	.	0	.
											1942-1947										1	.	.	Thailand	.	Thailand	0	.	.	.	.	.	.	.	1	1	1	.	.	.	1	.	1	1, 2	.	0	.
											1942-1947										1	.	.	Thailand	.	Thailand	0	.	.	.	.	.	.	.	1	1	1	.	.	.	1	.	1	1, 2	.	0	.
											1942-1947										1	.	0	Thailand	.	Thailand	0	.	.	.	.	.	.	.	1	1	1	.	.	.	1	.	1	2	1B	0	.
											1942-1947										1	.	1	Thailand	.	Thailand	0	.	.	.	.	.	.	.	1	1	1	.	.	.	1	.	1	2	1C, 1B	0	.
											1942-1947										1	.	1	Thailand	.	Thailand	0	.	.	.	.	.	.	.	1	1	1	.	.	.	1	.	1	2	1C, 1B	0	.
											1942-1947										1	.	1	Thailand	.	Thailand	0	.	.	.	.	.	.	.	1	1	1	.	.	.	1	6	0	.	.	1	Lung	Lung (clinical)	Lung (coughed up)
											1942-1947										1	.	1	Thailand	.	Thailand	0	.	.	.	.	.	.	.	1	1	1	.	.	.	1	6	0	.	.	1	Lung	Lung (clinical)	Lung (coughed up)
											1942-1947										1	.	1	Thailand	.	Thailand	0	.	.	.	.	.	.	.	1	1	1	.	.	.	1	6	1	2, 3, 4	3A, 4A, 13B, 14B	1	Lung	Lung (clinical)	Lung (coughed up)
											1942-1947										1	.	1	Thailand	.	Thailand	0	.	.	.	.	.	.	.	1	1	1	.	.	.	1	.	1	2, 3, 4	6C	1	Great Omentum	Great omentum	Great omentum (surgical)
											1942-1947										1	.	1	Thailand	.	Thailand	0	.	.	.	.	.	.	.	1	1	1	.	.	.	1	.	1	2, 3, 4	6C	1	Great Omentum	Great omentum	Great omentum (surgical)
											1942-1947										1	.	1	Thailand	.	Thailand	0	.	.	.	.	.	.	.	1	1	1	.	.	.	1	.	1	2, 3, 4	6C	1	Great Omentum	Great omentum	Great omentum (surgical)
											1942-1947										1	.	1	Thailand	.	Thailand	0	.	.	.	.	.	.	.	1	1	1	.	.	.	1	.	0	.	.	1	Colon	Colon	Colon (surgical)
											1942-1947										1	.	1	Thailand	.	Thailand	0	.	.	.	.	.	.	.	1	1	1	.	.	.	2	.	1	2, 3, 4	1A, 1B, 1C, 8A	0	.
42	1	1			1939	Daengsvang	An Abdominal Tumour Caused by Gnathostoma Spinigerum (Owen, 1836)	The Indian Medical Gazette	Thailand	Case report	1939	.	1	.	English	1	0	.	.	1	1	27	1	Thailand	.	Thailand	0	.	.	.	.	.	.	.	1	1	.	.	.	.	1	0	0	.	.	1	Great Omentum	Great omentum	Great omentum (surgical)
43	1	1			2005	Del Giudice, P	Gnathostomiasis: an emerging parasitic disease?	Annales de Dermatologie et de Vénéréologie	France	Case report	2005	.	1	.	French	1	0	.	.	1	1	46	1	Vietnam	.	Vietnam	0	.	1	.	.	.	.	.	1	1	1	365	0	.	1	0	1	2, 3	15B, 14B	0	.
44	1	1			2001	Del Giudice, P	A case of gnathostomiasis in a European traveller returning from Mexico	The British journal of dermatology	France	Case report	2001	.	1	.	English	1	0	.	.	1	1	33	1	Mexico	.	France	1	.	1	.	.	.	.	.	1	1	1	30	.	.	1	0	1	1, 2, 3, 4	1C, 2, 3A, 3B, 4A, 4B, 6	0	.
45	1	1			2011	Del Piero, E	Diagnostic and therapeutic challenges	Retina (Philadelphia, Pa.)	USA	Case report	2011	.	1	.	English	1	0	.	.	1	1	35	0	USA	.	USA	0	.	.	.	.	.	0	.	1	1	1	10	.	.	1	0	0	.	.	0	.
46	1	1			2006	Develoux, M.	Imported gnathostomiasis acquired in Myanmar	Médecine et maladies infectieuses	France	Case report	2006	.	1	.	French	1	0	.	.	1	1	32	0	Myanmar	.	France	1	.	1	.	.	.	0	.	1	1	1	.	0	.	1	0	1	2, 4, 7	8A, 9A, 17B, 18B	0	.
47	1	1			2020	Diaz-Camacho, S. P.	Molecular Identification of the Etiological Agent of Human Gnathostomiasis in an Endemic Area of Mexico	Japanese journal of infectious diseases		Case report, interventional diagnostic study	2020	.	1	.	English	2	0	.	.	1	1	31	1	Mexico	.	Mexico	0	.	1	.	.	.	.	.	1	1	1	.	0	.	1	0	1	2, 3, 4, 7	8A	0	.
											2020											54	1	Mexico	.	Mexico	0	.	1	.	.	.	.	.	1	1	1	.	0	.	1	0	1	2, 3, 4, 7	4B, 14A	0	.
48	1	1			2003	Diaz Camacho, S. P.	Acute outbreak of gnathostomiasis in a fishing community in Sinaloa, Mexico	Parasitology International	Mexico	Case report, seroepidemiological study	2003	.	1	.	English	5	0	.	.	1	1	30	0	Mexico	8	Mexico	0	.	1	.	.	.	0	.	1	1	0	.	.	.	5	1, 5	1	1	2	0	.
											2003											33	0	Mexico	8	Mexico	0	.	1	.	.	.	0	.	1	1	0	.	.	.	3	1, 5	1	1	.	0	.
											2003											55	0	Mexico	8	Mexico	0	.	1	.	.	.	0	.	1	1	0	.	.	.	12	1, 5	1	1	12A, 8A, 8B, 1A, 1B	0	.
											2003											28	1	Mexico	8	Mexico	0	.	1	.	.	.	.	.	1	1	0	.	.	.	4	1, 5	1	2	6C, 6D	0	.
											2003											32	1	Mexico	8	Mexico	0	.	1	.	.	.	.	.	1	1	0	.	.	.	4	1, 5	1	1, 3, 4, 6	6	0	.
49	1	1			1988	Dow, C.	Human gnathostomiasis	The Journal of infection	UK	Case report	1988	.	1	.	English	1	0	.	.	1	1	40	1	Bangladesh	21	Bangladesh	0	.	1	.	.	.	0	.	1	1	1	21	1	9	1	1	0	.	.	1	Lung	.	.
50	1	1			2021	Duong, C. M	Atypical gnathostomiasis-confirmed cutaneous larva migrans, Vietnam	BMJ case reports	Vietnam	Case report	2021	.	1	.	English	1	0	.	.	1	1	42	1	Vietnam	.	Vietnam	0	.	1, 2, raw frog	.	.	.	0	.	1	1	1	14	0	.	1	0	1	1, 3, 4, 6	6A	0	.
51	1	1			2020	Duong, M. C	Cutaneous gnathostomiasis in Vietnam	The Medical journal of Australia	Vietnam	Case report	2020	.	1	.	English	1	0	.	.	1	1	33	0	Vietnam	21	Vietnam	0	.	2, raw frog	.	.	.	0	.	1	1	1	21	.	.	1	0	1	1, 3, 4	4A, 4B	0	.
52	1	1			2017	Eamsobhana, P.	Molecular identification of Gnathostoma spinigerum (Nematoda: Gnathostomatidae) as causative agent of human gnathostomiasis in Thailand	Tropical Biomedicine	Thailand	Case report	2014	.	1	.	English	1	0	.	.	1	1	43	0	Thailand	.	Thailand	0	.	.	.	.	.	0	.	1	1	1	28	1	.	1	0	1	1	1B	0	.
53	1	1	1		2018	Eiras, J. C.	An Overview of Fish-borne Nematodiases among Returned Travelers for Recent 25 Years- Unexpected Diseases Sometimes Far Away from the Origin	The Korean journal of parasitology	Portugal	Literature review	1992-2017	.	1	.	English	84	83	.	.	0	1	.	.	China	.	Australia	1	.	.	.	.	.	.	.	0	.	.	.	.	.	.	.	.	.	.	.	.
54	1	1			2002	Hughes AJ	Parasitic worms in the central nervous system: an Australian perspective system: an Australian perspective. (Personal communication)	Internal Med J 2002; 32: 541-553		Case report	2002	.	1	.	English	14	0	.	Personal Communication, referenced in Eiras, J. C. (2018)	0	1	.	.	China	.	Australia	1	.	.	.	.	.	.	.	0	.	.	.	.	.	.	.	.	.	.	.	.
											2002								Personal Communication, referenced in Eiras, J. C. (2018)			.	.	China	.	Australia	1	.	.	.	.	.	.	.	0	.	.	.	.	.	.	.	.	.	.	.	.
											2002								Personal Communication, referenced in Eiras, J. C. (2018)			.	.	China	.	Australia	1	.	.	.	.	.	.	.	0	.	.	.	.	.	.	.	.	.	.	.	.
											2002								Personal Communication, referenced in Eiras, J. C. (2018)			.	.	China	.	Australia	1	.	.	.	.	.	.	.	0	.	.	.	.	.	.	.	.	.	.	.	.
											2002								Personal Communication, referenced in Eiras, J. C. (2018)			.	.	China	.	Australia	1	.	.	.	.	.	.	.	0	.	.	.	.	.	.	.	.	.	.	.	.
											2002								Personal Communication, referenced in Eiras, J. C. (2018)			.	.	China	.	Australia	1	.	.	.	.	.	.	.	0	.	.	.	.	.	.	.	.	.	.	.	.
											2002								Personal Communication, referenced in Eiras, J. C. (2018)			.	.	China	.	Australia	1	.	.	.	.	.	.	.	0	.	.	.	.	.	.	.	.	.	.	.	.
											2002								Personal Communication, referenced in Eiras, J. C. (2018)			.	.	China	.	Australia	1	.	.	.	.	.	.	.	0	.	.	.	.	.	.	.	.	.	.	.	.
											2002								Personal Communication, referenced in Eiras, J. C. (2018)			.	.	China	.	Australia	1	.	.	.	.	.	.	.	0	.	.	.	.	.	.	.	.	.	.	.	.
											2002								Personal Communication, referenced in Eiras, J. C. (2018)			.	.	China	.	Australia	1	.	.	.	.	.	.	.	0	.	.	.	.	.	.	.	.	.	.	.	.
											2002								Personal Communication, referenced in Eiras, J. C. (2018)			.	.	China	.	Australia	1	.	.	.	.	.	.	.	0	.	.	.	.	.	.	.	.	.	.	.	.
											2002								Personal Communication, referenced in Eiras, J. C. (2018)			.	.	China	.	Australia	1	.	.	.	.	.	.	.	0	.	.	.	.	.	.	.	.	.	.	.	.
											2002								Personal Communication, referenced in Eiras, J. C. (2018)			.	.	China	.	Australia	1	.	.	.	.	.	.	.	0	.	.	.	.	.	.	.	.	.	.	.	.
											2002								Personal Communication, referenced in Eiras, J. C. (2018)			.	.	China	.	Australia	1	.	.	.	.	.	.	.	0	.	.	.	.	.	.	.	.	.	.	.	.
55	1	1			2004	Nawa Y.	An overview of gnathostomiasis in the world sis in the world.	Asian J Trop Med Public Health 2004; 35 (suppl): 87-91.		Case report	2004	.	1	.	English	3	0	.	Unpublished data, referenced in Eiras, J. C. (2018)	1	1	.	.	Brazil	.	Japan	1	.	.	.	.	.	.	.	0	.	.	.	.	.	.	.	.	.	.	.	.
											2004								Unpublished data, referenced in Eiras, J. C. (2018)			.	.	South Africa	.	Japan	1	.	.	.	.	.	.	.	0	.	.	.	.	.	.	.	.	.	.	.	.
											2004								Unpublished data, referenced in Eiras, J. C. (2018)			.	.	Cambodia	.	Japan	1	.	.	.	.	.	.	.	0	.	.	.	.	.	.	.	.	.	.	.	.
56	1	1			2004	Elzi	Chest pain after travel to the tropics	Internal Med J.	Switzerland	Case report	2004	.	1	.	English	1	0	.	.	1	1	20	0	Thailand, Indonesia	.	Switzerland	1	.	1, shrimp	.	.	.	0	.	1	1	1	14	0	.	1	1, 8, Arthralgia	0	.	.	0	.
57	1	1			1984	Feinstein, R. J	Gnathostomiasis, or larva migrans profundus	Internal Med J.	USA	Case report	1984	.	1	.	English	1	0	.	.	1	1	38	0	Ecuador	.	Ecuador	0	.	.	.	.	.	0	.	1	1	1	.	.	.	1	0	1	1, 3, 5, 7	2, 6A	0	.
58	1	1			1975	Fontan, R.	New human helminthiases in Laos. I. Nematoda	Internal Med J.	France	Case report	1975	.	1	.	French	2	0	.	.	1	1	46	1	Laos	.	Laos	0	.	.	Leiomyoma, adnexitis	.	.	.	.	1	.	.	.	.	.	1	.	0	.	.	1	Ileum	Ileum	Ileum (surgical)
											1975											.	1	Laos	.	Laos	0	.	.	.	.	.	.	.	1	1	1	.	.	.	1	6	1	1, 3	12B, 13B	1	Lung	Lung (clinical)	Lung (coughed up)
59	1	1			2020	Frean, J.	Gnathostomiasis Acquired by Visitors to the Okavango Delta, Botswana	Tropical Medicine and Infectious Disease	South africa	Case series	2020	.	1	.	English	5	0	.	.	1	1	.	1	Botswana	14	.	0	.	1	.	.	.	.	.	1	1	1	14	.	.	.	0	1	1, 4, 5, 6	2B	0	.
											2020											.	0	Botswana	14	.	0	.	1	.	.	.	0	.	1	1	1	14	.	.	.	Malaise	1	1, 4, 5, 6	.	0	.
											2020											.	.	Botswana	.	.	.	.	1	.	.	.	.	.	0	.	.	.	.	.	.	.	1	1, 3, 4	.	0
											2020											.	.	Botswana	.	.	.	.	1	.	.	.	.	.	0	.	.	.	.	.	.	.	1	1, 3, 4	.	0
											2020											.	0	Botswana	5	.	.	.	1	.	.	.	0	.	1	1	1	.	.	.	1	1, 8	1	1, 3, 4	12B, 16B	0
60	1	1			1993	Funata, M.	Intraocular gnathostomiasis	Retina (Philadelphia, Pa.)	USA	Case report	1993	.	1	.	English	1	0	.	.	1	1	29	1	Mexico	60	USA	1	.	1	.	.	.	.	.	1	1	1	2	.	.	1	0	1	1	2B	0	.
61	1	1			2003	Germann, R	Cerebral gnathostomiasis as a cause of an extended intracranial bleeding	Klinische Padiatrie	Germany	Case report	2003	.	1	.	English	1	0	.	.	1	1	14	1	Thailand	42	Germany	1	.	.	.	.	.	.	.	1	1	1	.	1	.	1	1, 8	0	.	.	0	.
62	1	1			2012	Godoy-Gijon, E	Migrating skin lesions in a Thai patient	Enfermedades Infecciosas y Microbiología Clínica	Spain	Case report	2012	.	1	.	Spanish	1	0	.	.	1	1	43	1	Thailand	.	Spain	1	.	1	.	.	.	.	.	1	1	1	.	.	.	1	.	1	1, 3	6C, 6D, 2A, 2B, 1B, 1C	0	.
63	1	1			2003	Górgolas, M.	Cutaneous and medullar gnathostomiasis in travelers to Mexico and Thailand	Journal of Travel Medicine		Case series	2003	.	1	.	English	2	0	.	.	1	1	31	0	Thailand	20	Spain	1	.	1	.	.	.	0	.	1	1	1	.	.	.	1	1	1	1, 4	8A	0	.
											2003											40	1	Mexico	.	Spain	1	.	1	.	.	.	.	.	1	1	1	.	.	.	1	0	1	2, 4, 6	4A, 4B, 9A, 9B	0	.
64	1	1			2024	Graeff-Teixeira, C.	Gnathostoma infection after ingestion of raw fish is a probable cause of eosinophilic meningitis in the Brazilian Amazon	Revista da Sociedade Brasileira de Medicina Tropical	Brazil	Case report	2017-2018	.	1	.	English	1	0	.	.	1	1	36	0	Brazil	43	Brazil	0	.	1	.	.	.	0	.	1	1	1	8	1	10	1	0	0	.	.	0	.
65	1	1			2018	Grau-Perez, M.	Migratory, recurrent skin eruption in a returning traveller	The Australasian journal of dermatology	Greece	Case report	2018	.	1	.	English	1	0	.	.	1	1	35	1	China, Vietnam	56	Greece	1	.	.	aplastic anaemia	.	.	.	.	1	1	1	4	0	.	1	0	1	2, 3, 4, 6	13B, 14B	0	.
66	1	1			2000	Grobusch, M. P.	Cutaneous gnathostomiasis in a woman from Bangladesh	International journal of infectious diseases : IJID		Case report	2000	.	1	.	English	1	0	.	.	1	1	29	1	Bangladesh	.	Germany	1	.	1	.	.	.	2	.	1	1	1	150	0	.	1	0	1	2, 4	4B, 5B	0	.
67	1	1			1960	Gyi, K	Intra-ocular gnathostomiasis	The British journal of ophthalmology	Myanmar	Case report	1958	.	1	.	English	1	0	.	.	1	1	28	0	Myanmar	30	Myanmar	0	Ship crew	.	left eye laceration injury	.	.	0	.	1	1	1	5	0	.	1	0	0	.	.	0	.
68	1	1			2020	Haddad Junior, V.	Gnathostomiasis acquired after consumption of raw freshwater fish in the Amazon region: a report of two cases in Brazil	Revista da Sociedade Brasileira de Medicina Tropical	Brazil	Case report	2020	.	1	.	English	2	0	.	.	1	1	.	0	Brazil	15	Brazil	0	.	1	.	.	.	0	.	1	1	1	.	0	.	1	0	1	1, 3, 7	2B	0	.
											2020											.	0	Brazil	21	Brazil	0	.	1	.	.	.	0	.	1	1	1	.	0	.	1	0	1	1, 3, 7	16A	0	.
69	1	1			1979	Hadidjaja, P.	Gnathostoma spinigerum from the cervix of a woman in Jakarta	The American journal of tropical medicine and hygiene	Indonesia	Case report	1978	.	1	.	English	1	0	.	.	1	1	29	1	Indonesia	.	Indonesia	0	.	1	Infertility	.	.	.	.	1	0	0	.	.	.	1	0	0	.	.	1	Cervix	Cervix	Cervix (surgical)
70	1	1			2003	Hale, D. C.	Case report: gnathostomiasis in two travelers to Zambia	The American journal of tropical medicine and hygiene	USA	Case report	2003	.	1	.	English	2	0	.	.	1	1	70	0	Zambia	.	USA	1	.	1	.	.	.	0	.	1	1	1	10	0	.	1	1, 5, 7, Arthralgia, Chills	1	1	2A, 3A	0	.
											2003										1	45	0	Zambia	.	South Africa	1	.	1	.	.	.	0	.	1	1	1	.	0	.	1	1, 5, 7, 8, Chills, Shortness of breath, Sweating	1	1, 2, 3	16C, 17A	0	.
71	1	1			2018	Hamilton, W. L	Imported gnathostomiasis manifesting as cutaneous larva migrans and Loffler's syndrome	BMJ case reports	UK	Case report	2018	.	1	.	English	1	0	.	.	1	1	32	0	Cambodia	.	UK	1	.	1	.	.	.	0	.	1	1	1	6	.	.	1	1, Sweating, 6	1	1, 3	10B, 18B	1	Lung	Lung (clinical)	.
72	1	1			1985	Hatsushika, R.	A CLINICAL CASE OF CUTANEOUS GNATHOSTOMIASIS HAVING CREEPING ERUPTION	Kawasaki Medical Journal		Case report, literature review	1919-1985	.	1	.	English	26	0	.	.	1	1	58	0	Japan	20	Japan	0	.	1, 2, snake	.	.	.	0	.	1	1	1	7	1	.	1	0	1	1, 3	16D	0	.
											1919-1985											41	1	Japan	.	Japan	0	.	.	.	.	.	.	.	1	1	1	.	.	.	.	.	1	1	2	0
											1919-1985											43	0	Japan	.	Japan	0	.	.	.	.	.	0	.	1	1	1	.	.	.	.	.	1	1	5A, 5B	0
											1919-1985											65	1	Japan	.	Japan	0	.	1	.	.	.	.	.	1	1	1	.	.	.	.	.	1	1	4A, 4B	0
											1919-1985											30	1	Japan	.	Japan	0	.	1	.	.	.	.	.	1	1	1	.	.	.	.	.	1	1	6	0
											1919-1985											55	0	Japan	.	Japan	0	.	1	.	.	.	0	.	1	1	1	.	.	.	.	.	1	1	3A, 3B	0
											1919-1985											57	0	Japan	.	Japan	0	.	1	.	.	.	0	.	1	1	1	.	.	.	.	.	1	1	4A, 4B	0
											1919-1985											34	1	Japan	.	Japan	0	.	.	.	.	.	.	.	1	1	1	.	.	.	.	.	1	1	2	0
											1919-1985											62	0	Japan	.	Japan	0	.	1	.	.	.	0	.	1	1	1	.	.	.	.	.	1	1	2	0
											1919-1985											17	1	Japan	.	Japan	0	.	.	.	.	.	.	.	1	1	1	.	.	.	.	.	1	1	2	0
											1919-1985											53	1	Japan	.	Japan	0	.	1	.	.	.	.	.	1	1	1	.	.	.	.	.	1	1	1B	0
											1919-1985											47	0	Japan	.	Japan	0	.	.	.	.	.	0	.	1	1	1	.	.	.	.	.	1	1	11B	0
											1919-1985											54	1	Japan	.	Japan	0	.	.	.	.	.	.	.	1	1	1	.	.	.	.	.	1	1	6	0
											1919-1985											46	1	Japan	.	Japan	0	.	1	.	.	.	.	.	1	1	1	.	.	.	.	.	1	1	8A, 8B	0
											1919-1985											62	1	Japan	.	Japan	0	.	.	.	.	.	.	.	1	1	1	.	.	.	.	.	1	1	3A, 3B	0
											1919-1985											27	0	Japan	.	Japan	0	.	1	.	.	.	0	.	1	1	1	.	.	.	.	.	1	1	6	0
											1919-1985											26	0	Japan	.	Japan	0	.	1	.	.	.	0	.	1	1	1	.	.	.	.	.	1	1	2	0
											1919-1985											19	1	Japan	.	Japan	0	.	1	.	.	.	.	.	1	1	1	.	.	.	.	.	1	1	3A, 3B	0
											1919-1985											27	1	Japan	.	Japan	0	.	Snake	.	.	.	.	.	1	1	1	.	.	.	.	.	1	1	6	0
											1919-1985											49	1	Japan	.	Japan	0	.	1	.	.	.	.	.	1	1	1	.	.	.	.	.	1	1	16C, 16D	0
											1919-1985											33	1	Japan	.	Japan	0	.	1	.	.	.	.	.	1	1	1	.	.	.	.	.	1	1	2	0
											1919-1985											35	0	Japan	.	Japan	0	.	1	.	.	.	0	.	1	1	1	.	.	.	.	.	1	1	2	0
											1919-1985											35	1	Japan	.	Japan	0	.	1	.	.	.	.	.	1	1	1	.	.	.	.	.	1	1	2	0
73	1	1			2015	Hem, S	First reported case of intraocular Gnathostoma spinigerum in Cambodia	Bulletin de la Societe de pathologie exotique	Cambodia	Case report	2015	.	1	.	English	1	0	.	.	1	1	37	0	Cambodia	.	Cambodia	0	.	.	.	.	.	0	.	1	1	1	30	.	.	1	.	0	.	.	0	.
74	1	1			2006	Hennies, F.	Gnathostomiasis: import from Laos	Journal der Deutschen Dermatologischen Gesellschaft	Germany	Case report	2006	.	1	.	English	1	0	.	.	1	1	37	1	Laos	7	Germany	1	.	.	.	.	.	0	.	1	1	1	14	.	.	1	1	1	2	1C	0	.
75	1	1			2009	Herman, J. S	Gnathostomiasis acquired by British tourists in Botswana	Emerging infectious diseases	UK	Case report	2009	.	1	.	English	2	0	.	.	1	1	41	0	Botswana	14	UK	1	.	1, 5	.	.	.	0	.	1	1	1	26	.	.	1	0	1	1, 2, 3, 4	6B, 3B, 4B, 2B	0	.
											2009											.	0	Botswana	35	UK	1	.	1, 5	.	.	.	0	.	1	1	1	35	.	.	1	0	1	1, 2, 3	6D, 6B, 8, 10A, 12A, 12B, 1A, 1B	0	.
76	1	1			2023	Hinrichsen	Gnathostoma spp. infection in a traveller to the Amazon region	Journal of travel medicine	Brazil	Case report	2023	.	1	.	English	1	0	.	.	1	1	53	1	Brazil	3	Brazil	0	.	1	.	.	.	.	.	1	1	1	.	.	.	1	0	1	1, 2	6A, 6B, 2A, 12A, 12B	0	.
77	1	1			1989	Hira, P. R.	Human gnathostomiasis: infection with an immature male Gnathostoma spinigerum	The American journal of tropical medicine and hygiene	Kuwait	Case report	1989	.	1	.	English	1	0	.	.	1	1	43	0	Thailand	.	Kuwait	1	.	.	.	.	.	0	.	1	1	1	2	1	11	1	0	0	.	.	1	Ileum	Ileum	Ileum (surgical)
78	1	1			2023	Hirunpat, P	Susceptibility-weighted imaging is helpful in diagnosis of cerebral gnathostomiasis	The neuroradiology journal	Thailand	Case Series	2007-2021	.	1	.	English	4	.	.	.	1	1	38	1	.	.	.	.	.	.	.	.	.	.	.	1	1	1	.	1	.	1	.	0	.	.	0	.
											2007-2021											53	0	.	.	.	.	.	.	.	.	.	0	.	1	1	1	.	1	.	1	.	0	.	.	0	.
											2007-2021											43	1	.	.	.	.	.	.	.	.	.	.	.	1	1	1	.	1	.	1	.	0	.	.	0	.
											2007-2021											49	1	.	.	.	.	.	.	.	.	.	.	.	1	1	1	.	1	.	1	.	0	.	.	0	.
79	1	1			1984	Horohoe, J. J.	Urinary gnathostomiasis	Jama	USA	Case report	1982	.	1	.	English	1	.	.	.	1	1	46	0	Thailand	.	USA	1	.	1	.	.	.	0	.	1	1	1	45	.	.	1	1, 5	0	.	.	1	Urinary tract	Urinary tract	Urinary tract (expulsion)
80	1	1			1994	Houston, S.	Gnathostomiasis: Report of a case and brief review	Canadian Journal of Infectious Diseases and Medical Microbiology	Canada	Case report	1994	.	1	.	English	1	.	.	.	1	1	31	1	Thailand	.	Canada	1	.	1	.	.	.	0	.	1	1	1	.	0	.	1	0	1	2, 4	4A, 14A	0	.
81	1	1	1		2015	Hung, M. N	First case of neurognathostomiasis in Taiwan--A Thai laborer presenting with eosinophilic meningitis and intracranial hemorrhage	Journal of the Formosan Medical Association	Taiwan	Case report	2011	.	1	.	English	4	2	.	.	1	1	37	0	Thailand	.	Taiwan	1	.	1, 2, 4, raw beef, snail	.	.	.	0	.	1	1	1	7	1	24	1	Malaise	0	.	.	0	.
											2011											27	0	Myanmar	.	Taiwan	1	.	1	.	.	.	0	.	1	.	0	.	.	.	.	.	0	.	.	0	.
82	1	1			2010	Intapan, P. M	Immunoblot diagnostic test for neurognathostomiasis	The American journal of tropical medicine and hygiene	Thailand	Prospective diagnostic study	2003-2007		1	.	English	12	.	.	.	1	1	45	0	.	.	.	.	.	raw meat (not specified)	.	.	.	.	.	1	1	1	.	.	.	.	.	1	2	.	0
											2003-2007											50	1	.	.	.	.	.	raw meat (not specified)	.	.	.	.	.	1	1	1	.	.	.	.	.	0	.	.	0
											2003-2007											24	0	.	.	.	.	.	raw meat (not specified)	.	.	.	.	.	1	1	1	.	.	.	.	.	.	.	.	0
											2003-2007											64	1	.	.	.	.	.	raw meat (not specified)	.	.	.	.	.	1	1	1	.	.	.	.	.	0	.	.	0
											2003-2007											46	1	.	.	.	.	.	raw meat (not specified)	.	.	.	.	.	1	1	1	.	.	.	.	.	1	2	.	0
											2003-2007											26	0	.	.	.	.	.	raw meat (not specified)	.	.	.	.	.	1	1	1	.	.	.	.	.	0	.	.	0
											2003-2007											35	0	.	.	.	.	.	raw meat (not specified)	.	.	.	.	.	1	1	1	.	.	.	.	.	1	2	.	0
											2003-2007											62	0	.	.	.	.	.	raw meat (not specified)	.	.	.	.	.	1	1	1	.	.	.	.	.	0	.	.	0
											2003-2007											36	1	.	.	.	.	.	raw meat (not specified)	.	.	.	.	.	1	1	1	.	.	.	.	.	1	2	.	0
											2003-2007											32	0	.	.	.	.	.	raw meat (not specified)	.	.	.	.	.	1	1	1	.	.	.	.	.	1	2	.	0
											2003-2007											49	0	.	.	.	.	.	raw meat (not specified)	.	.	.	.	.	1	1	1	.	.	.	.	.	0	.	.	0
											2003-2007											34	0	.	.	.	.	.	raw meat (not specified)	.	.	.	.	.	1	1	1	.	.	.	.	.	.	.	.	0
83	1	1			2008	Intapan, P. M.	Hypereosinophilia and abdominopulmonary gnathostomiasis	The Southeast Asian journal of tropical medicine and public health	Thailand	Case report	2008	.	1	.	English	1	0	.	.	1	1	16	0	Thailand	.	Thailand	0	.	4	.	.	.	0	.	1	1	1	.	1	.	1	1, 6, malaise, chills	0	.	.	1	Liver, Lung	Lung (clinical)	.
84	1	1			2003	Ishida, K.	A human case of gnathostomiasis nipponica confirmed indirectly by finding infective larvae in leftover largemouth bass meat	The Journal of parasitology	Japan	Case report	2001	.	1	.	English	1	0	.	.	1	1	60	1	Japan	14	Japan	0	.	1	.	.	.	.	.	1	1	1	10	0	.	1	0	1	1	6	0	.
85	1	1			2021	Itani, O	Gnathostomiasis in a traveller returning from Madagascar	Journal of travel medicine	France	Case report	2020	.	1	.	English	1	0	.	.	1	1	38	1	Madagascar	730	Latvia	1	.	2	.	.	.	.	.	1	1	1	.	0	.	1	0	1	2	4B, 5B	0	.
86	1	1			2011	Jarell, A. D.	Gnathostomiasis in a patient who frequently consumes sushi	The American Journal of dermatopathology	USA	Case report	2011	.	1	.	English	1	0	.	.	1	1	45	1	USA	.	USA	0	.	1	.	.	.	.	.	1	1	1	21	0	.	1	0	1	1, 3, 6	6	0	.
87	1	1			1994	Jelinek, T.	Gnathostomiasis after a stay in Thailand	Deutsche Medizinische Wochenschrift	Germany	Case report	1994	.	1	.	German	1	0	.	.	1	1	13	0	Thailand	150	Germany	1	.	5	.	.	.	0	.	1	1	1	.	1	.	1	4, 8	1	2, 3	4A, 2A	0	.
88	1	1			2011	Jeremiah, C. J.	Gnathostomiasis in remote northern Western Australia: the first confirmed cases acquired in Australia	The Medical journal of Australia	Australia	Case report	2011	.	1	.	English	2	0	.	.	1	1	52	0	Australia	10	Australia	0	.	1	.	.	.	0	.	1	1	1	.	0	.	1	7, Lethargy	1	2, 3	2, 6, 8	0	.
											2011											50	1	Australia	12	Australia	0	.	1	.	.	.	.	.	1	1	1	.	0	.	1	1, Lethargy	1	2, 3	3A, 16D, 13B	0	.
89	1	1			2015	Jongthawin, J	Three Human Gnathostomiasis Cases in Thailand with Molecular Identification of Causative Parasite Species	The American journal of tropical medicine and hygiene	Thailand	Case series	2004-2012	.	1	.	English	3	1	.	.	1	1	38	1	Thailand	.	Thailand	0	.	1	.	.	.	.	.	1	1	1	.	.	.	1	.	0	.	.	0	.
											2004-2012											61	1	Thailand	.	Thailand	0	.	1	Osteoarthritis, ankle Arthritis	.	.	.	.	1	1	1	.	.	.	1		1	2	10, 19	0	.
90	1	1			2015	Jurado, L. F	Cutaneous gnathostomiasis, first confirmed case in Colombia	Biomédica	Colombia	Case report	2015	.	1	.	Spanish	1	0	.	.	1	1	63	0	USA	.	Colombia	1	.	.	Epilepsy	.	.	0	.	1	1	1	15	.	.	1	0, insomnia	1	1, 4	6A, 6B	0	.
91	1	1			1991	Kagei, N	MORPHOLOGICAL IDENTIFICATION OF PARASITES IN BIOPSIED SPECIMENS FROM CREEPING DISEASE LESIONS	Japanese Journal of Parasitology	Japan	Cohort study	1991	.	1	.	English	2	0	2 out of 8 Cases with creeping eruptions	.	1	1	50	1	Mexico	30	Thailand	1	.	1	.	.	.	.	.	1	1	1	.	0	.	1	0	1	1, 3	2B	0	.
											1991											49	0	Thailand	10	Thailand	0	.	loach	.	.	.	0	.	1	1	1	.	0	.	1	.	1	1	3B	0	.
92	1	1			1984	Kagen, C. N	Gnathostomiasis. Infestation in an Asian immigrant	Archives of dermatology	USA	Case report	1984	.	1	.	English	1	0	.	.	1	1	25	1	Thailand	.	USA	1	.	1	.	.	.	.	.	1	1	1	14	0	.	1	0	1	1, 3	6	0	.
93	1	1			2022	Kanjanapruthipong	Clinical data for three female gnathostomiasis patients who were the source of three recovered STIM	PLOS ONE	Thailand	Retrospective Cohort Study	2013-2019	.	1	.	English	3	0	3 STIM out of 476 Patientes with intermittent migratory swelling	.	1	1	28	1	Thailand	3	Thailand	0	.	1, raw meat (not specified)	Thyreotoxicosis	.	.	.	.	1	1	1	.	.	.	1	.	1	2, 3	18	0	.
											2013-2019											19	1	Thailand	.	Myanmar	0	.	1	.	.	.	.	.	1	1	1	.	.	.	1	.	1	2, 3	5A, 15A	0	.
											2013-2019											30	1	Thailand	.	Thailand	0	.	1, 2	Hypertension	.	.	.	.	1	1	1	.	.	.	1	.	1	2	8A	0	.
94	1	1			1999	Kannan, K. A	Intraocular gnathostomiasis	Indian journal of ophthalmology	India	Case report	1999	.	1	.	English	1	0	.	.	1	1	41	1	India	.	India	0	.	.	.	.	.	.	.	1	1	1	.	.	.	1	0	1	2, 3	3A	0	.
95	1	1			2012	Kanpittaya, J	A comparative study of neuroimaging features between human neuro-gnathostomiasis and angiostrongyliasis	Neurological sciences	Thailand	Case series	2003-2007	.	1	.	English	15	.	.	.	1	1	45	0	Thailand	.	.	.	.	.	.	.	.	0	.	1	1	1	.	.	.	0	.	1	2	.	0	.
											2003-2007											50	1	Thailand	.	.	.	.	.	.	.	.	.	.	1	1	1	.	.	.	0	.	0	.	.	0	.
											2003-2007											24	0	Thailand	.	.	.	.	.	.	.	.	0	.	1	1	1	.	.	.	0	.	0	.	.	0	.
											2003-2007											64	1	Thailand	.	.	.	.	.	.	.	.	.	.	1	1	1	.	.	.	0	.	0	.	.	0	.
											2003-2007											46	1	Thailand	.	.	.	.	.	.	.	.	.	.	1	1	1	.	.	.	0	.	1	2	.	0	.
											2003-2007											26	0	Thailand	.	.	.	.	.	.	.	.	0	.	1	1	1	.	.	.	0	.	0	.	.	0	.
											2003-2007											47	0	Thailand	.	.	.	.	.	.	.	.	0	.	1	1	1	.	.	.	0	.	0	.	.	0	.
											2003-2007											35	0	Thailand	.	.	.	.	.	.	.	.	0	.	1	1	1	.	.	.	0	.	1	2	.	0	.
											2003-2007											62	0	Thailand	.	.	.	.	.	.	.	.	0	.	1	1	1	.	.	.	0	.	0	.	.	0	.
											2003-2007											29	0	Thailand	.	.	.	.	.	.	.	.	0	.	1	1	1	.	.	.	0	.	1	2	.	0	.
											2003-2007											36	1	Thailand	.	.	.	.	.	.	.	.	.	.	1	1	1	.	.	.	0	.	1	2	.	0	.
											2003-2007											32	0	Thailand	.	.	.	.	.	.	.	.	0	.	1	1	1	.	.	.	0	.	1	2	.	0	.
											2003-2007											49	0	Thailand	.	.	.	.	.	.	.	.	0	.	1	1	1	.	.	.	0	.	0	.	.	0	.
											2003-2007											34	0	Thailand	.	.	.	.	.	.	.	.	0	.	1	1	1	.	.	.	0	.	0	.	.	0	.
											2003-2007											53	0	Thailand	.	.	.	.	.	.	.	.	0	.	1	1	1	.	.	.	0	.	0	.	.	0	.
96	1	1			1983	Kawamura, J	Eosinophilic meningoradiculomyelitis caused by Gnathostoma spinigerum. A case report	Archives of neurology	Japan	Case report	1983	.	1	.	English	1	0	,	,	1	1	51	0	Japan	21	Japan	0	.	loach	.	.	.	0	.	1	1	1	30	1	20	1	5	0	.	.	0	.
97	1	1			2015	Khanifar, A. A.	Three-dimensional spectral domain optical coherence tomography and light microscopy of an intravitreal parasite	Journal of Ophthalmic Inflammation and Infection	USA	Case report	2015	.	1	.	English	1	0	.	.	1	1	37	0	USA	.	USA	0	Cook	1	.	.	.	0	.	1	1	1	17	.	.	1	1, 7, nasal congestion	0	.	.	0	.
98	1	1			1968	Khin, T	Intra-ocular gnathostomiasis	The British journal of ophthalmology	Myanmar	Case report	1968	.	1	.	English	1	0	.	.	1	1	48	0	Myanmar	.	Myanmar	0	.	raw beef, 5	.	.	.	0	.	1	1	1	30	.	.	1	0	0	.	.	0	.
99	1	1			2010	Kim, H. S.	Gnathostoma hispidum infection in a Korean man returning from China	The Korean journal of parasitology	Korea	Case report	2007	.	1	.	English	1	0	.	.	1	1	74	0	China	.	Korea	1	.	1	.	.	.	0	.	1	1	1	1825	0	.	1	0	1	1, 3	16A, 16C	0	.
100	1	1			2013	Kim, J. H	Gnathostoma spinigerum infection in the upper lip of a Korean woman: an autochthonous case in Korea	The Korean journal of parasitology	Korea	Case report	2013	.	1	.	English	1	0	.	.	1	1	32	1	Korea	.	Korea	0	.	0	.	.	.	.	.	1	1	1	.	0	.	1	0	1	1, 3, 4, 6	1B, 1C	0	.
101	1	1			1952	Kitamura, K.	Gnathostomiasis in Japan	A.M.A. archives of dermatology and syphilology	Japan	Case report	1952	.	1	.	English	1	0	.	.	1	1	14	0	Japan	1	Japan	0	.	1	.	.	.	0	.	1	1	1	.	0	.	1	4, Urticaria	1	1, 2, 3	6A, 6B	0	.
102	1	1			1987	Kittiponghansa, S.	Intracameral gnathostomiasis: a cause of anterior uveitis and secondary glaucoma	The British journal of ophthalmology	Thailand	Case report	1987	.	1	.	English	2	0	.	.	1	1	61	1	Thailand	.	Thailand	0	.	.	.	.	.	0	.	1	1	1	22	.	.	1	0	1	2, 4	5B, 15A	0	.
											1987											32	1	Thailand	.	Thailand	0	.	.	.	.	.	0	.	1	1	1	84	.	.	1	0	1	2, 3	1B	0	.
103	1	1			2023	Kongwattananon, W.	Intracameral Gnathostomiasis: A Case Report and Literature Review	Ocular immunology and inflammation	Thailand	Case report, review	2022	.	1	.	English	15	14	.	.	1	1	56	0	Thailand	.	Thailand	0	.	0	.	.	.	0	.	1	1	1	30	.	.	1	0	1	2, 4	1B, 1C	0	.
104	1	1			2019	Korekawa, A.	Two cases of cutaneous gnathostomiasis after eating raw Salangichthys microdon (icefish, shirauo)	The Journal of dermatology	Japan	Case report	2019	.	1	.	English	2	0	.	.	1	1	21	1	Japan	.	Japan	0	.	1	.	.	.	.	.	1	1	1	14	0	.	1	0	1	1, 3	6A, 6C	0	.
											2019											65	0	Japan	.	Japan	0	.	1	.	.	.	0	.	1	1	1	30	0	.	1	0	1	1, 3, 4	6C, 6D	0	.
105	1	1			2015	Kulkarni, S.	Neurognathostomiasis in a young child in India: A case report	Parasitology international	India	Case Report	2015	.	1	.	English	1	0	.	.	1	1	3.5	1	Thailand	.	Thailand	0	.	Prawn	.	.	.	0	.	1	1	1	.	1	.	1	1, Urticaria	0	.	.	0	.
106	1	1			2011	Kuo, Y. L.	Cutaneous larva migrans induced by swallowing live pond loaches	Clinical and experimental dermatology	Taiwan	Case report	2011	.	1	.	English	1	0	.	.	1	1	70	0	Taiwan	90	Taiwan	0	.	loach	.	.	.	0	.	1	1	1	60	0	.	1	0	1	1, 3	6C, 6D	0	.
107	1	1			1998	Kurokawa, M	Cutaneous and visceral larva migrans due to Gnathostoma doloresi infection via an unusual route	Archives of dermatology	Japan	Case Series	1998	.	1	.	English	6	1	.	.	1	1	40	0	Japan	(7-56)	Japan	0	.	Snake	.	.	.	0	.	1	1	1	.	0	.	1	.	1	1, 2	.	0	.
											1998											61	0	Japan	(7-56)	Japan	0	.	Snake	.	.	.	0	.	1	1	1	.	0	.	1	.	1	2	.	0	.
											1998											61	0	Japan	(7-56)	Japan	0	.	Snake	.	.	.	0	.	1	1	1	.	0	.	1	.	1	1, 2	.	0	.
											1998											45	0	Japan	(7-56)	Japan	0	.	Snake	.	.	.	0	.	1	1	1	.	0	.	1	.	1	1, 2	.	0	.
											1998											45	0	Japan	(7-56)	Japan	0	.	Snake	.	.	.	0	.	1	1	1	.	0	.	1	.	0	.	.	0	.
108	1	1			2013	Laga, A. C.	Cutaneous gnathostomiasis: report of 6 cases with emphasis on histopathological demonstration of the larva	Journal of the American Academy of Dermatology	USA, Peru	Retrospective case series	.	.	1	.	English	6	.	.	.	1	1	39	0	Peru	.	.	.	.	1	.	.	.	0	.	1	1	1	30	0	.	1	0	1	1, 6	1A, 1B	0	.
											.											43	0	Peru	.	.	.	.	1	.	.	.	0	.	1	1	1	42	0	.	1	0	1	1, 7	6A	0	.
											.											44	1	Peru	.	.	.	.	1	.	.	.	.	.	1	1	1	30	0	.	1	.	1	1	8A	0	.
											.											45	1	Peru	.	.	.	.	1	.	.	.	.	.	1	1	1	168	0	.	1	.	1	1	8A	0	.
											.											42	1	Peru	.	.	.	.	1	.	.	.	.	.	1	1	1	10	0	.	1	.	1	1	6D	0	.
											.											12	1	Peru	.	.	.	.	1	.	.	.	.	.	1	1	1	30	0	.	1	.	1	1	2B	0	.
109	1	1			2006	Lamothe-Argumedo, R.	Human ocular gnathostomiasis. Cases recorded worldwide between 1937 and 2005	Revista Mexicana de Oftalmologia	Mexico	Retrospective case series	1937-2005	.	1	.	Spanish	61	59	.	.	1	1	39	0	Vietnam	.	.	.	.	.	.	.	.	0	.	1	1	0	.	.	.	.	.	0	.	.	0	.
											1937-2005									1	1	47	0	Mexico	.	.	.	.	.	.	.	.	0	.	1	1	0	.	.	.	.	.	0	.	.	0	.
110	1	1			1988	Lee, S. H.	Description of a male Gnathostoma spinigerum recovered from a Thai woman with meningoencephalitis	Korean Journal of Parasitology	Korea	Case report	1987	.	1	.	English	1	0	.	.	1	1	.	1	Thailand	.	Korea	1	.	.	.	.	.	.	.	1	1	1	.	.	.	.	.	.	.	.	0	.
111	1	1	1		2017	Leroy, J.	Sushi, ceviche and gnathostomiasis - A case report and review of imported infections	Travel medicine and infectious disease	France	Case report, retrospective review	1988-2009	.	1	.	English	59	58	.	.	1	1	31	1	Thailand	.	France	1	.	1, 2, raw frog	.	.	.	.	.	1	1	1	.	0	.	1	0	1	1, 2, 3, 7	6B, 6D, 16A, 16C	0	.
112	1	1			2004	Lertanekawattana, S.	Gnathostomiasis : Two cases admitted to Nong Khai Hospital, Thailand	Southeast Asian Journal of Tropical Medicine and Public Health	Thailand	Case report	2004	.	1	.	English	2	0	.	.	1	1	41	1	Thailand	.	Thailand	0	.	1	.	.	.	.	.	1	1	1	3	1	.	1	Pallor	0	.	.	1	Stomach	Stomach	Stomach (surgical)
											2004											61	0	Thailand	.	Thailand	0	.	1, 2, raw frog, snail	Kidney stone	.	.	0	.	1	1	1	7	1	.	1	0	1	2, 3, 4	2	0	.
113	1	1			2009	Li, D. M	Short report: case of gnathostomiasis in Beijing, China	The American journal of tropical medicine and hygiene	China	Case report	2009	.	1	.	English	1	0	.	.	1	1	59	1	China	10	China	0	.	1	.	.	.	.	.	1	1	1	.	1	.	2	1	1	1, 4, 5, 7	12B, 2A, 3B, 6A	1	Liver, Kidney, Spleen	Liver (MRI), Kidney (MRI), Spleen (MRI)	.
114	1	1			2002	Lo Re, V.	Eosinophilic meningitis due to Gnathostoma spinigerum	The Journal of infection	USA	Case report	2001	.	1	.	English	1	0	.	.	1	1	34	1	Korea	4380	USA	1	.	1	Bilateral candidal knee infections, candidemia	.	.	.	.	1	1	1	.	1	.	1	8	0	.	.	0	.
115	1	1			2016	Maco	Recurrent abdominal panniculitis in a Peruvian man	International journal of dermatology	Peru	Case report	2016	.	1	.	English	1	0	.	.	1	1	58	0	Peru	.	Peru	0	.	1	.	.	.	0	.	1	1	1	3	0	.	1	0	1	2, 3, 4	6B, 6A, 16B	0	.
116	1	1			2004	Magana, M.	Gnathostomiasis: clinicopathologic study	The American Journal of dermatopathology	Mexico	Retrospective study	1990-2000	.	1	.	English	946	.	.	.	0	1	.	.	Mexico	.	.	.	.	.	.	.	.	.	.	1	1	1	.	.	.	.	.	1	2	6	0	.
											1990-2000											.	.	Mexico	.	.	.	.	.	.	.	.	.	.	1	1	1	.	.	.	.	.	1	2	6	0	.
											1990-2000											.	.	Mexico	.	.	.	.	.	.	.	.	.	.	1	1	1	.	.	.	.	.	1	2	6	0	.
											1990-2000											.	.	Mexico	.	.	.	.	.	.	.	.	.	.	1	1	1	.	.	.	.	.	1	2	6	0	.
											1990-2000											.	.	Mexico	.	.	.	.	.	.	.	.	.	.	1	1	1	.	.	.	.	.	1	2	6	0	.
											1990-2000											.	.	Mexico	.	.	.	.	.	.	.	.	.	.	1	1	1	.	.	.	.	.	1	2	6	0	.
											1990-2000											.	.	Mexico	.	.	.	.	.	.	.	.	.	.	1	1	1	.	.	.	.	.	1	2	6	0	.
											1990-2000											.	.	Mexico	.	.	.	.	.	.	.	.	.	.	1	1	1	.	.	.	.	.	1	2	6	0	.
											1990-2000											.	.	Mexico	.	.	.	.	.	.	.	.	.	.	1	1	1	.	.	.	.	.	1	2	6	0	.
											1990-2000											.	.	Mexico	.	.	.	.	.	.	.	.	.	.	1	1	1	.	.	.	.	.	1	2	6	0	.
											1990-2000											.	.	Mexico	.	.	.	.	.	.	.	.	.	.	1	1	1	.	.	.	.	.	1	2	6	0	.
											1990-2000											.	.	Mexico	.	.	.	.	.	.	.	.	.	.	1	1	1	.	.	.	.	.	1	2	6	0	.
											1990-2000											.	.	Mexico	.	.	.	.	.	.	.	.	.	.	1	1	1	.	.	.	.	.	1	2	6	0	.
											1990-2000											.	.	Mexico	.	.	.	.	.	.	.	.	.	.	1	1	1	.	.	.	.	.	1	2	6	0	.
											1990-2000											.	.	Mexico	.	.	.	.	.	.	.	.	.	.	1	1	1	.	.	.	.	.	1	2	6	0	.
											1990-2000											.	.	Mexico	.	.	.	.	.	.	.	.	.	.	1	1	1	.	.	.	.	.	1	2	6	0	.
											1990-2000											.	.	Mexico	.	.	.	.	.	.	.	.	.	.	1	1	1	.	.	.	.	.	1	2	6	0	.
											1990-2000											.	.	Mexico	.	.	.	.	.	.	.	.	.	.	1	1	1	.	.	.	.	.	1	2	6	0	.
											1990-2000											.	.	Mexico	.	.	.	.	.	.	.	.	.	.	1	1	1	.	.	.	.	.	1	2	6	0	.
											1990-2000											.	.	Mexico	.	.	.	.	.	.	.	.	.	.	1	1	1	.	.	.	.	.	1	2	6	0	.
											1990-2000											.	.	Mexico	.	.	.	.	.	.	.	.	.	.	1	1	1	.	.	.	.	.	1	2	6	0	.
											1990-2000											.	.	Mexico	.	.	.	.	.	.	.	.	.	.	1	1	1	.	.	.	.	.	1	2	6	0	.
											1990-2000											.	.	Mexico	.	.	.	.	.	.	.	.	.	.	1	1	1	.	.	.	.	.	1	2	6	0	.
											1990-2000											.	.	Mexico	.	.	.	.	.	.	.	.	.	.	1	1	1	.	.	.	.	.	1	2	6	0	.
											1990-2000											.	.	Mexico	.	.	.	.	.	.	.	.	.	.	1	1	1	.	.	.	.	.	1	2	6	0	.
											1990-2000											.	.	Mexico	.	.	.	.	.	.	.	.	.	.	1	1	1	.	.	.	.	.	1	2	6	0	.
											1990-2000											.	.	Mexico	.	.	.	.	.	.	.	.	.	.	1	1	1	.	.	.	.	.	1	2	6	0	.
											1990-2000											.	.	Mexico	.	.	.	.	.	.	.	.	.	.	1	1	1	.	.	.	.	.	1	2	6	0	.
											1990-2000											.	.	Mexico	.	.	.	.	.	.	.	.	.	.	1	1	1	.	.	.	.	.	1	2	6	0	.
											1990-2000											.	.	Mexico	.	.	.	.	.	.	.	.	.	.	1	1	1	.	.	.	.	.	1	2	6	0	.
											1990-2000											.	.	Mexico	.	.	.	.	.	.	.	.	.	.	1	1	1	.	.	.	.	.	1	2	6	0	.
											1990-2000											.	.	Mexico	.	.	.	.	.	.	.	.	.	.	1	1	1	.	.	.	.	.	1	2	6	0	.
											1990-2000											.	.	Mexico	.	.	.	.	.	.	.	.	.	.	1	1	1	.	.	.	.	.	1	2	6	0	.
											1990-2000											.	.	Mexico	.	.	.	.	.	.	.	.	.	.	1	1	1	.	.	.	.	.	1	2	6	0	.
											1990-2000											.	.	Mexico	.	.	.	.	.	.	.	.	.	.	1	1	1	.	.	.	.	.	1	2	6	0	.
											1990-2000											.	.	Mexico	.	.	.	.	.	.	.	.	.	.	1	1	1	.	.	.	.	.	1	2	6	0	.
											1990-2000											.	.	Mexico	.	.	.	.	.	.	.	.	.	.	1	1	1	.	.	.	.	.	1	2	6	0	.
											1990-2000											.	.	Mexico	.	.	.	.	.	.	.	.	.	.	1	1	1	.	.	.	.	.	1	2	6	0	.
											1990-2000											.	.	Mexico	.	.	.	.	.	.	.	.	.	.	1	1	1	.	.	.	.	.	1	2	6	0	.
											1990-2000											.	.	Mexico	.	.	.	.	.	.	.	.	.	.	1	1	1	.	.	.	.	.	1	2	6	0	.
											1990-2000											.	.	Mexico	.	.	.	.	.	.	.	.	.	.	1	1	1	.	.	.	.	.	1	2	6	0	.
											1990-2000											.	.	Mexico	.	.	.	.	.	.	.	.	.	.	1	1	1	.	.	.	.	.	1	2	6	0	.
											1990-2000											.	.	Mexico	.	.	.	.	.	.	.	.	.	.	1	1	1	.	.	.	.	.	1	2	6	0	.
											1990-2000											.	.	Mexico	.	.	.	.	.	.	.	.	.	.	1	1	1	.	.	.	.	.	1	2	6	0	.
											1990-2000											.	.	Mexico	.	.	.	.	.	.	.	.	.	.	1	1	1	.	.	.	.	.	1	2	6	0	.
											1990-2000											.	.	Mexico	.	.	.	.	.	.	.	.	.	.	1	1	1	.	.	.	.	.	1	2	6	0	.
											1990-2000											.	.	Mexico	.	.	.	.	.	.	.	.	.	.	1	1	1	.	.	.	.	.	1	2	6	0	.
											1990-2000											.	.	Mexico	.	.	.	.	.	.	.	.	.	.	1	1	1	.	.	.	.	.	1	2	6	0	.
											1990-2000											.	.	Mexico	.	.	.	.	.	.	.	.	.	.	1	1	1	.	.	.	.	.	1	2	6	0	.
											1990-2000											.	.	Mexico	.	.	.	.	.	.	.	.	.	.	1	1	1	.	.	.	.	.	1	2	6	0	.
											1990-2000											.	.	Mexico	.	.	.	.	.	.	.	.	.	.	1	1	1	.	.	.	.	.	1	2	6	0	.
											1990-2000											.	.	Mexico	.	.	.	.	.	.	.	.	.	.	1	1	1	.	.	.	.	.	1	2	6	0	.
											1990-2000											.	.	Mexico	.	.	.	.	.	.	.	.	.	.	1	1	1	.	.	.	.	.	1	2	6	0	.
											1990-2000											.	.	Mexico	.	.	.	.	.	.	.	.	.	.	1	1	1	.	.	.	.	.	1	2	6	0	.
											1990-2000											.	.	Mexico	.	.	.	.	.	.	.	.	.	.	1	1	1	.	.	.	.	.	1	2	6	0	.
											1990-2000											.	.	Mexico	.	.	.	.	.	.	.	.	.	.	1	1	1	.	.	.	.	.	1	2	6	0	.
											1990-2000											.	.	Mexico	.	.	.	.	.	.	.	.	.	.	1	1	1	.	.	.	.	.	1	2	6	0	.
											1990-2000											.	.	Mexico	.	.	.	.	.	.	.	.	.	.	1	1	1	.	.	.	.	.	1	2	6	0	.
											1990-2000											.	.	Mexico	.	.	.	.	.	.	.	.	.	.	1	1	1	.	.	.	.	.	1	2	6	0	.
											1990-2000											.	.	Mexico	.	.	.	.	.	.	.	.	.	.	1	1	1	.	.	.	.	.	1	2	6	0	.
											1990-2000											.	.	Mexico	.	.	.	.	.	.	.	.	.	.	1	1	1	.	.	.	.	.	1	2	6	0	.
											1990-2000											.	.	Mexico	.	.	.	.	.	.	.	.	.	.	1	1	1	.	.	.	.	.	1	2	6	0	.
											1990-2000											.	.	Mexico	.	.	.	.	.	.	.	.	.	.	1	1	1	.	.	.	.	.	1	2	6	0	.
											1990-2000											.	.	Mexico	.	.	.	.	.	.	.	.	.	.	1	1	1	.	.	.	.	.	1	2	6	0	.
											1990-2000											.	.	Mexico	.	.	.	.	.	.	.	.	.	.	1	1	1	.	.	.	.	.	1	2	6	0	.
											1990-2000											.	.	Mexico	.	.	.	.	.	.	.	.	.	.	1	1	1	.	.	.	.	.	1	2	6	0	.
											1990-2000											.	.	Mexico	.	.	.	.	.	.	.	.	.	.	1	1	1	.	.	.	.	.	1	2	6	0	.
											1990-2000											.	.	Mexico	.	.	.	.	.	.	.	.	.	.	1	1	1	.	.	.	.	.	1	2	6	0	.
											1990-2000											.	.	Mexico	.	.	.	.	.	.	.	.	.	.	1	1	1	.	.	.	.	.	1	2	6	0	.
											1990-2000											.	.	Mexico	.	.	.	.	.	.	.	.	.	.	1	1	1	.	.	.	.	.	1	2	6	0	.
											1990-2000											.	.	Mexico	.	.	.	.	.	.	.	.	.	.	1	1	1	.	.	.	.	.	1	2	6	0	.
											1990-2000											.	.	Mexico	.	.	.	.	.	.	.	.	.	.	1	1	1	.	.	.	.	.	1	2	6	0	.
											1990-2000											.	.	Mexico	.	.	.	.	.	.	.	.	.	.	1	1	1	.	.	.	.	.	1	2	6	0	.
											1990-2000											.	.	Mexico	.	.	.	.	.	.	.	.	.	.	1	1	1	.	.	.	.	.	1	2	6	0	.
											1990-2000											.	.	Mexico	.	.	.	.	.	.	.	.	.	.	1	1	1	.	.	.	.	.	1	2	6	0	.
											1990-2000											.	.	Mexico	.	.	.	.	.	.	.	.	.	.	1	1	1	.	.	.	.	.	1	2	6	0	.
											1990-2000											.	.	Mexico	.	.	.	.	.	.	.	.	.	.	1	1	1	.	.	.	.	.	1	2	6	0	.
											1990-2000											.	.	Mexico	.	.	.	.	.	.	.	.	.	.	1	1	1	.	.	.	.	.	1	2	6	0	.
											1990-2000											.	.	Mexico	.	.	.	.	.	.	.	.	.	.	1	1	1	.	.	.	.	.	1	2	6	0	.
											1990-2000											.	.	Mexico	.	.	.	.	.	.	.	.	.	.	1	1	1	.	.	.	.	.	1	2	6	0	.
											1990-2000											.	.	Mexico	.	.	.	.	.	.	.	.	.	.	1	1	1	.	.	.	.	.	1	2	6	0	.
											1990-2000											.	.	Mexico	.	.	.	.	.	.	.	.	.	.	1	1	1	.	.	.	.	.	1	2	6	0	.
											1990-2000											.	.	Mexico	.	.	.	.	.	.	.	.	.	.	1	1	1	.	.	.	.	.	1	2	6	0	.
											1990-2000											.	.	Mexico	.	.	.	.	.	.	.	.	.	.	1	1	1	.	.	.	.	.	1	2	6	0	.
											1990-2000											.	.	Mexico	.	.	.	.	.	.	.	.	.	.	1	1	1	.	.	.	.	.	1	2	6	0	.
											1990-2000											.	.	Mexico	.	.	.	.	.	.	.	.	.	.	1	1	1	.	.	.	.	.	1	2	6	0	.
											1990-2000											.	.	Mexico	.	.	.	.	.	.	.	.	.	.	1	1	1	.	.	.	.	.	1	2	6	0	.
											1990-2000											.	.	Mexico	.	.	.	.	.	.	.	.	.	.	1	1	1	.	.	.	.	.	1	2	6	0	.
											1990-2000											.	.	Mexico	.	.	.	.	.	.	.	.	.	.	1	1	1	.	.	.	.	.	1	2	6	0	.
											1990-2000											.	.	Mexico	.	.	.	.	.	.	.	.	.	.	1	1	1	.	.	.	.	.	1	2	6	0	.
											1990-2000											.	.	Mexico	.	.	.	.	.	.	.	.	.	.	1	1	1	.	.	.	.	.	1	2	6	0	.
											1990-2000											.	.	Mexico	.	.	.	.	.	.	.	.	.	.	1	1	1	.	.	.	.	.	1	2	6	0	.
											1990-2000											.	.	Mexico	.	.	.	.	.	.	.	.	.	.	1	1	1	.	.	.	.	.	1	2	6	0	.
											1990-2000											.	.	Mexico	.	.	.	.	.	.	.	.	.	.	1	1	1	.	.	.	.	.	1	2	6	0	.
											1990-2000											.	.	Mexico	.	.	.	.	.	.	.	.	.	.	1	1	1	.	.	.	.	.	1	2	6	0	.
											1990-2000											.	.	Mexico	.	.	.	.	.	.	.	.	.	.	1	1	1	.	.	.	.	.	1	2	6	0	.
											1990-2000											.	.	Mexico	.	.	.	.	.	.	.	.	.	.	1	1	1	.	.	.	.	.	1	2	6	0	.
											1990-2000											.	.	Mexico	.	.	.	.	.	.	.	.	.	.	1	1	1	.	.	.	.	.	1	2	6	0	.
											1990-2000											.	.	Mexico	.	.	.	.	.	.	.	.	.	.	1	1	1	.	.	.	.	.	1	2	6	0	.
											1990-2000											.	.	Mexico	.	.	.	.	.	.	.	.	.	.	1	1	1	.	.	.	.	.	1	2	6	0	.
											1990-2000											.	.	Mexico	.	.	.	.	.	.	.	.	.	.	1	1	1	.	.	.	.	.	1	2	6	0	.
											1990-2000											.	.	Mexico	.	.	.	.	.	.	.	.	.	.	1	1	1	.	.	.	.	.	1	2	6	0	.
											1990-2000											.	.	Mexico	.	.	.	.	.	.	.	.	.	.	1	1	1	.	.	.	.	.	1	2	6	0	.
											1990-2000											.	.	Mexico	.	.	.	.	.	.	.	.	.	.	1	1	1	.	.	.	.	.	1	2	6	0	.
											1990-2000											.	.	Mexico	.	.	.	.	.	.	.	.	.	.	1	1	1	.	.	.	.	.	1	2	6	0	.
											1990-2000											.	.	Mexico	.	.	.	.	.	.	.	.	.	.	1	1	1	.	.	.	.	.	1	2	6	0	.
											1990-2000											.	.	Mexico	.	.	.	.	.	.	.	.	.	.	1	1	1	.	.	.	.	.	1	2	6	0	.
											1990-2000											.	.	Mexico	.	.	.	.	.	.	.	.	.	.	1	1	1	.	.	.	.	.	1	2	6	0	.
											1990-2000											.	.	Mexico	.	.	.	.	.	.	.	.	.	.	1	1	1	.	.	.	.	.	1	2	6	0	.
											1990-2000											.	.	Mexico	.	.	.	.	.	.	.	.	.	.	1	1	1	.	.	.	.	.	1	2	6	0	.
											1990-2000											.	.	Mexico	.	.	.	.	.	.	.	.	.	.	1	1	1	.	.	.	.	.	1	2	6	0	.
											1990-2000											.	.	Mexico	.	.	.	.	.	.	.	.	.	.	1	1	1	.	.	.	.	.	1	2	6	0	.
											1990-2000											.	.	Mexico	.	.	.	.	.	.	.	.	.	.	1	1	1	.	.	.	.	.	1	2	6	0	.
											1990-2000											.	.	Mexico	.	.	.	.	.	.	.	.	.	.	1	1	1	.	.	.	.	.	1	2	6	0	.
											1990-2000											.	.	Mexico	.	.	.	.	.	.	.	.	.	.	1	1	1	.	.	.	.	.	1	2	6	0	.
											1990-2000											.	.	Mexico	.	.	.	.	.	.	.	.	.	.	1	1	1	.	.	.	.	.	1	2	6	0	.
											1990-2000											.	.	Mexico	.	.	.	.	.	.	.	.	.	.	1	1	1	.	.	.	.	.	1	2	6	0	.
											1990-2000											.	.	Mexico	.	.	.	.	.	.	.	.	.	.	1	1	1	.	.	.	.	.	1	2	6	0	.
											1990-2000											.	.	Mexico	.	.	.	.	.	.	.	.	.	.	1	1	1	.	.	.	.	.	1	2	6	0	.
											1990-2000											.	.	Mexico	.	.	.	.	.	.	.	.	.	.	1	1	1	.	.	.	.	.	1	2	6	0	.
											1990-2000											.	.	Mexico	.	.	.	.	.	.	.	.	.	.	1	1	1	.	.	.	.	.	1	2	6	0	.
											1990-2000											.	.	Mexico	.	.	.	.	.	.	.	.	.	.	1	1	1	.	.	.	.	.	1	2	6	0	.
											1990-2000											.	.	Mexico	.	.	.	.	.	.	.	.	.	.	1	1	1	.	.	.	.	.	1	2	6	0	.
											1990-2000											.	.	Mexico	.	.	.	.	.	.	.	.	.	.	1	1	1	.	.	.	.	.	1	2	6	0	.
											1990-2000											.	.	Mexico	.	.	.	.	.	.	.	.	.	.	1	1	1	.	.	.	.	.	1	2	6	0	.
											1990-2000											.	.	Mexico	.	.	.	.	.	.	.	.	.	.	1	1	1	.	.	.	.	.	1	2	6	0	.
											1990-2000											.	.	Mexico	.	.	.	.	.	.	.	.	.	.	1	1	1	.	.	.	.	.	1	2	6	0	.
											1990-2000											.	.	Mexico	.	.	.	.	.	.	.	.	.	.	1	1	1	.	.	.	.	.	1	2	6	0	.
											1990-2000											.	.	Mexico	.	.	.	.	.	.	.	.	.	.	1	1	1	.	.	.	.	.	1	2	6	0	.
											1990-2000											.	.	Mexico	.	.	.	.	.	.	.	.	.	.	1	1	1	.	.	.	.	.	1	2	6	0	.
											1990-2000											.	.	Mexico	.	.	.	.	.	.	.	.	.	.	1	1	1	.	.	.	.	.	1	2	6	0	.
											1990-2000											.	.	Mexico	.	.	.	.	.	.	.	.	.	.	1	1	1	.	.	.	.	.	1	2	6	0	.
											1990-2000											.	.	Mexico	.	.	.	.	.	.	.	.	.	.	1	1	1	.	.	.	.	.	1	2	6	0	.
											1990-2000											.	.	Mexico	.	.	.	.	.	.	.	.	.	.	1	1	1	.	.	.	.	.	1	2	6	0	.
											1990-2000											.	.	Mexico	.	.	.	.	.	.	.	.	.	.	1	1	1	.	.	.	.	.	1	2	6	0	.
											1990-2000											.	.	Mexico	.	.	.	.	.	.	.	.	.	.	1	1	1	.	.	.	.	.	1	2	6	0	.
											1990-2000											.	.	Mexico	.	.	.	.	.	.	.	.	.	.	1	1	1	.	.	.	.	.	1	2	6	0	.
											1990-2000											.	.	Mexico	.	.	.	.	.	.	.	.	.	.	1	1	1	.	.	.	.	.	1	2	6	0	.
											1990-2000											.	.	Mexico	.	.	.	.	.	.	.	.	.	.	1	1	1	.	.	.	.	.	1	2	6	0	.
											1990-2000											.	.	Mexico	.	.	.	.	.	.	.	.	.	.	1	1	1	.	.	.	.	.	1	2	6	0	.
											1990-2000											.	.	Mexico	.	.	.	.	.	.	.	.	.	.	1	1	1	.	.	.	.	.	1	2	6	0	.
											1990-2000											.	.	Mexico	.	.	.	.	.	.	.	.	.	.	1	1	1	.	.	.	.	.	1	2	6	0	.
											1990-2000											.	.	Mexico	.	.	.	.	.	.	.	.	.	.	1	1	1	.	.	.	.	.	1	2	6	0	.
											1990-2000											.	.	Mexico	.	.	.	.	.	.	.	.	.	.	1	1	1	.	.	.	.	.	1	2	6	0	.
											1990-2000											.	.	Mexico	.	.	.	.	.	.	.	.	.	.	1	1	1	.	.	.	.	.	1	2	6	0	.
											1990-2000											.	.	Mexico	.	.	.	.	.	.	.	.	.	.	1	1	1	.	.	.	.	.	1	2	6	0	.
											1990-2000											.	.	Mexico	.	.	.	.	.	.	.	.	.	.	1	1	1	.	.	.	.	.	1	2	6	0	.
											1990-2000											.	.	Mexico	.	.	.	.	.	.	.	.	.	.	1	1	1	.	.	.	.	.	1	2	6	0	.
											1990-2000											.	.	Mexico	.	.	.	.	.	.	.	.	.	.	1	1	1	.	.	.	.	.	1	2	6	0	.
											1990-2000											.	.	Mexico	.	.	.	.	.	.	.	.	.	.	1	1	1	.	.	.	.	.	1	2	6	0	.
											1990-2000											.	.	Mexico	.	.	.	.	.	.	.	.	.	.	1	1	1	.	.	.	.	.	1	2	6	0	.
											1990-2000											.	.	Mexico	.	.	.	.	.	.	.	.	.	.	1	1	1	.	.	.	.	.	1	2	6	0	.
											1990-2000											.	.	Mexico	.	.	.	.	.	.	.	.	.	.	1	1	1	.	.	.	.	.	1	2	6	0	.
											1990-2000											.	.	Mexico	.	.	.	.	.	.	.	.	.	.	1	1	1	.	.	.	.	.	1	2	6	0	.
											1990-2000											.	.	Mexico	.	.	.	.	.	.	.	.	.	.	1	1	1	.	.	.	.	.	1	2	6	0	.
											1990-2000											.	.	Mexico	.	.	.	.	.	.	.	.	.	.	1	1	1	.	.	.	.	.	1	2	6	0	.
											1990-2000											.	.	Mexico	.	.	.	.	.	.	.	.	.	.	1	1	1	.	.	.	.	.	1	2	6	0	.
											1990-2000											.	.	Mexico	.	.	.	.	.	.	.	.	.	.	1	1	1	.	.	.	.	.	1	2	6	0	.
											1990-2000											.	.	Mexico	.	.	.	.	.	.	.	.	.	.	1	1	1	.	.	.	.	.	1	2	6	0	.
											1990-2000											.	.	Mexico	.	.	.	.	.	.	.	.	.	.	1	1	1	.	.	.	.	.	1	2	6	0	.
											1990-2000											.	.	Mexico	.	.	.	.	.	.	.	.	.	.	1	1	1	.	.	.	.	.	1	2	6	0	.
											1990-2000											.	.	Mexico	.	.	.	.	.	.	.	.	.	.	1	1	1	.	.	.	.	.	1	2	6	0	.
											1990-2000											.	.	Mexico	.	.	.	.	.	.	.	.	.	.	1	1	1	.	.	.	.	.	1	2	6	0	.
											1990-2000											.	.	Mexico	.	.	.	.	.	.	.	.	.	.	1	1	1	.	.	.	.	.	1	2	6	0	.
											1990-2000											.	.	Mexico	.	.	.	.	.	.	.	.	.	.	1	1	1	.	.	.	.	.	1	2	6	0	.
											1990-2000											.	.	Mexico	.	.	.	.	.	.	.	.	.	.	1	1	1	.	.	.	.	.	1	2	6	0	.
											1990-2000											.	.	Mexico	.	.	.	.	.	.	.	.	.	.	1	1	1	.	.	.	.	.	1	2	6	0	.
											1990-2000											.	.	Mexico	.	.	.	.	.	.	.	.	.	.	1	1	1	.	.	.	.	.	1	2	6	0	.
											1990-2000											.	.	Mexico	.	.	.	.	.	.	.	.	.	.	1	1	1	.	.	.	.	.	1	2	6	0	.
											1990-2000											.	.	Mexico	.	.	.	.	.	.	.	.	.	.	1	1	1	.	.	.	.	.	1	2	6	0	.
											1990-2000											.	.	Mexico	.	.	.	.	.	.	.	.	.	.	1	1	1	.	.	.	.	.	1	2	6	0	.
											1990-2000											.	.	Mexico	.	.	.	.	.	.	.	.	.	.	1	1	1	.	.	.	.	.	1	2	6	0	.
											1990-2000											.	.	Mexico	.	.	.	.	.	.	.	.	.	.	1	1	1	.	.	.	.	.	1	2	6	0	.
											1990-2000											.	.	Mexico	.	.	.	.	.	.	.	.	.	.	1	1	1	.	.	.	.	.	1	2	6	0	.
											1990-2000											.	.	Mexico	.	.	.	.	.	.	.	.	.	.	1	1	1	.	.	.	.	.	1	2	6	0	.
											1990-2000											.	.	Mexico	.	.	.	.	.	.	.	.	.	.	1	1	1	.	.	.	.	.	1	2	6	0	.
											1990-2000											.	.	Mexico	.	.	.	.	.	.	.	.	.	.	1	1	1	.	.	.	.	.	1	2	6	0	.
											1990-2000											.	.	Mexico	.	.	.	.	.	.	.	.	.	.	1	1	1	.	.	.	.	.	1	2	6	0	.
											1990-2000											.	.	Mexico	.	.	.	.	.	.	.	.	.	.	1	1	1	.	.	.	.	.	1	2	6	0	.
											1990-2000											.	.	Mexico	.	.	.	.	.	.	.	.	.	.	1	1	1	.	.	.	.	.	1	2	6	0	.
											1990-2000											.	.	Mexico	.	.	.	.	.	.	.	.	.	.	1	1	1	.	.	.	.	.	1	2	6	0	.
											1990-2000											.	.	Mexico	.	.	.	.	.	.	.	.	.	.	1	1	1	.	.	.	.	.	1	2	6	0	.
											1990-2000											.	.	Mexico	.	.	.	.	.	.	.	.	.	.	1	1	1	.	.	.	.	.	1	2	6	0	.
											1990-2000											.	.	Mexico	.	.	.	.	.	.	.	.	.	.	1	1	1	.	.	.	.	.	1	2	6	0	.
											1990-2000											.	.	Mexico	.	.	.	.	.	.	.	.	.	.	1	1	1	.	.	.	.	.	1	2	6	0	.
											1990-2000											.	.	Mexico	.	.	.	.	.	.	.	.	.	.	1	1	1	.	.	.	.	.	1	2	6	0	.
											1990-2000											.	.	Mexico	.	.	.	.	.	.	.	.	.	.	1	1	1	.	.	.	.	.	1	2	6	0	.
											1990-2000											.	.	Mexico	.	.	.	.	.	.	.	.	.	.	1	1	1	.	.	.	.	.	1	2	6	0	.
											1990-2000											.	.	Mexico	.	.	.	.	.	.	.	.	.	.	1	1	1	.	.	.	.	.	1	2	6	0	.
											1990-2000											.	.	Mexico	.	.	.	.	.	.	.	.	.	.	1	1	1	.	.	.	.	.	1	2	6	0	.
											1990-2000											.	.	Mexico	.	.	.	.	.	.	.	.	.	.	1	1	1	.	.	.	.	.	1	2	6	0	.
											1990-2000											.	.	Mexico	.	.	.	.	.	.	.	.	.	.	1	1	1	.	.	.	.	.	1	2	6	0	.
											1990-2000											.	.	Mexico	.	.	.	.	.	.	.	.	.	.	1	1	1	.	.	.	.	.	1	2	6	0	.
											1990-2000											.	.	Mexico	.	.	.	.	.	.	.	.	.	.	1	1	1	.	.	.	.	.	1	2	6	0	.
											1990-2000											.	.	Mexico	.	.	.	.	.	.	.	.	.	.	1	1	1	.	.	.	.	.	1	2	6	0	.
											1990-2000											.	.	Mexico	.	.	.	.	.	.	.	.	.	.	1	1	1	.	.	.	.	.	1	2	6	0	.
											1990-2000											.	.	Mexico	.	.	.	.	.	.	.	.	.	.	1	1	1	.	.	.	.	.	1	2	6	0	.
											1990-2000											.	.	Mexico	.	.	.	.	.	.	.	.	.	.	1	1	1	.	.	.	.	.	1	2	6	0	.
											1990-2000											.	.	Mexico	.	.	.	.	.	.	.	.	.	.	1	1	1	.	.	.	.	.	1	2	6	0	.
											1990-2000											.	.	Mexico	.	.	.	.	.	.	.	.	.	.	1	1	1	.	.	.	.	.	1	2	6	0	.
											1990-2000											.	.	Mexico	.	.	.	.	.	.	.	.	.	.	1	1	1	.	.	.	.	.	1	2	6	0	.
											1990-2000											.	.	Mexico	.	.	.	.	.	.	.	.	.	.	1	1	1	.	.	.	.	.	1	2	6	0	.
											1990-2000											.	.	Mexico	.	.	.	.	.	.	.	.	.	.	1	1	1	.	.	.	.	.	1	2	6	0	.
											1990-2000											.	.	Mexico	.	.	.	.	.	.	.	.	.	.	1	1	1	.	.	.	.	.	1	2	6	0	.
											1990-2000											.	.	Mexico	.	.	.	.	.	.	.	.	.	.	1	1	1	.	.	.	.	.	1	2	6	0	.
											1990-2000											.	.	Mexico	.	.	.	.	.	.	.	.	.	.	1	1	1	.	.	.	.	.	1	2	6	0	.
											1990-2000											.	.	Mexico	.	.	.	.	.	.	.	.	.	.	1	1	1	.	.	.	.	.	1	2	6	0	.
											1990-2000											.	.	Mexico	.	.	.	.	.	.	.	.	.	.	1	1	1	.	.	.	.	.	1	2	6	0	.
											1990-2000											.	.	Mexico	.	.	.	.	.	.	.	.	.	.	1	1	1	.	.	.	.	.	1	2	6	0	.
											1990-2000											.	.	Mexico	.	.	.	.	.	.	.	.	.	.	1	1	1	.	.	.	.	.	1	2	6	0	.
											1990-2000											.	.	Mexico	.	.	.	.	.	.	.	.	.	.	1	1	1	.	.	.	.	.	1	2	6	0	.
											1990-2000											.	.	Mexico	.	.	.	.	.	.	.	.	.	.	1	1	1	.	.	.	.	.	1	2	6	0	.
											1990-2000											.	.	Mexico	.	.	.	.	.	.	.	.	.	.	1	1	1	.	.	.	.	.	1	2	6	0	.
											1990-2000											.	.	Mexico	.	.	.	.	.	.	.	.	.	.	1	1	1	.	.	.	.	.	1	2	6	0	.
											1990-2000											.	.	Mexico	.	.	.	.	.	.	.	.	.	.	1	1	1	.	.	.	.	.	1	2	6	0	.
											1990-2000											.	.	Mexico	.	.	.	.	.	.	.	.	.	.	1	1	1	.	.	.	.	.	1	2	6	0	.
											1990-2000											.	.	Mexico	.	.	.	.	.	.	.	.	.	.	1	1	1	.	.	.	.	.	1	2	6	0	.
											1990-2000											.	.	Mexico	.	.	.	.	.	.	.	.	.	.	1	1	1	.	.	.	.	.	1	2	6	0	.
											1990-2000											.	.	Mexico	.	.	.	.	.	.	.	.	.	.	1	1	1	.	.	.	.	.	1	2	6	0	.
											1990-2000											.	.	Mexico	.	.	.	.	.	.	.	.	.	.	1	1	1	.	.	.	.	.	1	2	6	0	.
											1990-2000											.	.	Mexico	.	.	.	.	.	.	.	.	.	.	1	1	1	.	.	.	.	.	1	2	6	0	.
											1990-2000											.	.	Mexico	.	.	.	.	.	.	.	.	.	.	1	1	1	.	.	.	.	.	1	2	6	0	.
											1990-2000											.	.	Mexico	.	.	.	.	.	.	.	.	.	.	1	1	1	.	.	.	.	.	1	2	6	0	.
											1990-2000											.	.	Mexico	.	.	.	.	.	.	.	.	.	.	1	1	1	.	.	.	.	.	1	2	6	0	.
											1990-2000											.	.	Mexico	.	.	.	.	.	.	.	.	.	.	1	1	1	.	.	.	.	.	1	2	6	0	.
											1990-2000											.	.	Mexico	.	.	.	.	.	.	.	.	.	.	1	1	1	.	.	.	.	.	1	2	6	0	.
											1990-2000											.	.	Mexico	.	.	.	.	.	.	.	.	.	.	1	1	1	.	.	.	.	.	1	2	6	0	.
											1990-2000											.	.	Mexico	.	.	.	.	.	.	.	.	.	.	1	1	1	.	.	.	.	.	1	2	6	0	.
											1990-2000											.	.	Mexico	.	.	.	.	.	.	.	.	.	.	1	1	1	.	.	.	.	.	1	2	6	0	.
											1990-2000											.	.	Mexico	.	.	.	.	.	.	.	.	.	.	1	1	1	.	.	.	.	.	1	2	6	0	.
											1990-2000											.	.	Mexico	.	.	.	.	.	.	.	.	.	.	1	1	1	.	.	.	.	.	1	2	6	0	.
											1990-2000											.	.	Mexico	.	.	.	.	.	.	.	.	.	.	1	1	1	.	.	.	.	.	1	2	6	0	.
											1990-2000											.	.	Mexico	.	.	.	.	.	.	.	.	.	.	1	1	1	.	.	.	.	.	1	2	6	0	.
											1990-2000											.	.	Mexico	.	.	.	.	.	.	.	.	.	.	1	1	1	.	.	.	.	.	1	2	6	0	.
											1990-2000											.	.	Mexico	.	.	.	.	.	.	.	.	.	.	1	1	1	.	.	.	.	.	1	2	6	0	.
											1990-2000											.	.	Mexico	.	.	.	.	.	.	.	.	.	.	1	1	1	.	.	.	.	.	1	2	6	0	.
											1990-2000											.	.	Mexico	.	.	.	.	.	.	.	.	.	.	1	1	1	.	.	.	.	.	1	2	6	0	.
											1990-2000											.	.	Mexico	.	.	.	.	.	.	.	.	.	.	1	1	1	.	.	.	.	.	1	2	6	0	.
											1990-2000											.	.	Mexico	.	.	.	.	.	.	.	.	.	.	1	1	1	.	.	.	.	.	1	2	6	0	.
											1990-2000											.	.	Mexico	.	.	.	.	.	.	.	.	.	.	1	1	1	.	.	.	.	.	1	2	6	0	.
											1990-2000											.	.	Mexico	.	.	.	.	.	.	.	.	.	.	1	1	1	.	.	.	.	.	1	2	6	0	.
											1990-2000											.	.	Mexico	.	.	.	.	.	.	.	.	.	.	1	1	1	.	.	.	.	.	1	2	6	0	.
											1990-2000											.	.	Mexico	.	.	.	.	.	.	.	.	.	.	1	1	1	.	.	.	.	.	1	2	6	0	.
											1990-2000											.	.	Mexico	.	.	.	.	.	.	.	.	.	.	1	1	1	.	.	.	.	.	1	2	6	0	.
											1990-2000											.	.	Mexico	.	.	.	.	.	.	.	.	.	.	1	1	1	.	.	.	.	.	1	2	6	0	.
											1990-2000											.	.	Mexico	.	.	.	.	.	.	.	.	.	.	1	1	1	.	.	.	.	.	1	2	6	0	.
											1990-2000											.	.	Mexico	.	.	.	.	.	.	.	.	.	.	1	1	1	.	.	.	.	.	1	2	6	0	.
											1990-2000											.	.	Mexico	.	.	.	.	.	.	.	.	.	.	1	1	1	.	.	.	.	.	1	2	6	0	.
											1990-2000											.	.	Mexico	.	.	.	.	.	.	.	.	.	.	1	1	1	.	.	.	.	.	1	2	6	0	.
											1990-2000											.	.	Mexico	.	.	.	.	.	.	.	.	.	.	1	1	1	.	.	.	.	.	1	2	6	0	.
											1990-2000											.	.	Mexico	.	.	.	.	.	.	.	.	.	.	1	1	1	.	.	.	.	.	1	2	6	0	.
											1990-2000											.	.	Mexico	.	.	.	.	.	.	.	.	.	.	1	1	1	.	.	.	.	.	1	2	6	0	.
											1990-2000											.	.	Mexico	.	.	.	.	.	.	.	.	.	.	1	1	1	.	.	.	.	.	1	2	6	0	.
											1990-2000											.	.	Mexico	.	.	.	.	.	.	.	.	.	.	1	1	1	.	.	.	.	.	1	2	6	0	.
											1990-2000											.	.	Mexico	.	.	.	.	.	.	.	.	.	.	1	1	1	.	.	.	.	.	1	2	6	0	.
											1990-2000											.	.	Mexico	.	.	.	.	.	.	.	.	.	.	1	1	1	.	.	.	.	.	1	2	6	0	.
											1990-2000											.	.	Mexico	.	.	.	.	.	.	.	.	.	.	1	1	1	.	.	.	.	.	1	2	6	0	.
											1990-2000											.	.	Mexico	.	.	.	.	.	.	.	.	.	.	1	1	1	.	.	.	.	.	1	2	6	0	.
											1990-2000											.	.	Mexico	.	.	.	.	.	.	.	.	.	.	1	1	1	.	.	.	.	.	1	2	6	0	.
											1990-2000											.	.	Mexico	.	.	.	.	.	.	.	.	.	.	1	1	1	.	.	.	.	.	1	2	6	0	.
											1990-2000											.	.	Mexico	.	.	.	.	.	.	.	.	.	.	1	1	1	.	.	.	.	.	1	2	6	0	.
											1990-2000											.	.	Mexico	.	.	.	.	.	.	.	.	.	.	1	1	1	.	.	.	.	.	1	2	6	0	.
											1990-2000											.	.	Mexico	.	.	.	.	.	.	.	.	.	.	1	1	1	.	.	.	.	.	1	2	6	0	.
											1990-2000											.	.	Mexico	.	.	.	.	.	.	.	.	.	.	1	1	1	.	.	.	.	.	1	2	6	0	.
											1990-2000											.	.	Mexico	.	.	.	.	.	.	.	.	.	.	1	1	1	.	.	.	.	.	1	2	6	0	.
											1990-2000											.	.	Mexico	.	.	.	.	.	.	.	.	.	.	1	1	1	.	.	.	.	.	1	2	6	0	.
											1990-2000											.	.	Mexico	.	.	.	.	.	.	.	.	.	.	1	1	1	.	.	.	.	.	1	2	6	0	.
											1990-2000											.	.	Mexico	.	.	.	.	.	.	.	.	.	.	1	1	1	.	.	.	.	.	1	2	6	0	.
											1990-2000											.	.	Mexico	.	.	.	.	.	.	.	.	.	.	1	1	1	.	.	.	.	.	1	2	6	0	.
											1990-2000											.	.	Mexico	.	.	.	.	.	.	.	.	.	.	1	1	1	.	.	.	.	.	1	2	6	0	.
											1990-2000											.	.	Mexico	.	.	.	.	.	.	.	.	.	.	1	1	1	.	.	.	.	.	1	2	6	0	.
											1990-2000											.	.	Mexico	.	.	.	.	.	.	.	.	.	.	1	1	1	.	.	.	.	.	1	2	6	0	.
											1990-2000											.	.	Mexico	.	.	.	.	.	.	.	.	.	.	1	1	1	.	.	.	.	.	1	2	6	0	.
											1990-2000											.	.	Mexico	.	.	.	.	.	.	.	.	.	.	1	1	1	.	.	.	.	.	1	2	6	0	.
											1990-2000											.	.	Mexico	.	.	.	.	.	.	.	.	.	.	1	1	1	.	.	.	.	.	1	2	6	0	.
											1990-2000											.	.	Mexico	.	.	.	.	.	.	.	.	.	.	1	1	1	.	.	.	.	.	1	2	6	0	.
											1990-2000											.	.	Mexico	.	.	.	.	.	.	.	.	.	.	1	1	1	.	.	.	.	.	1	2	6	0	.
											1990-2000											.	.	Mexico	.	.	.	.	.	.	.	.	.	.	1	1	1	.	.	.	.	.	1	2	6	0	.
											1990-2000											.	.	Mexico	.	.	.	.	.	.	.	.	.	.	1	1	1	.	.	.	.	.	1	2	6	0	.
											1990-2000											.	.	Mexico	.	.	.	.	.	.	.	.	.	.	1	1	1	.	.	.	.	.	1	2	6	0	.
											1990-2000											.	.	Mexico	.	.	.	.	.	.	.	.	.	.	1	1	1	.	.	.	.	.	1	2	6	0	.
											1990-2000											.	.	Mexico	.	.	.	.	.	.	.	.	.	.	1	1	1	.	.	.	.	.	1	2	6	0	.
											1990-2000											.	.	Mexico	.	.	.	.	.	.	.	.	.	.	1	1	1	.	.	.	.	.	1	2	6	0	.
											1990-2000											.	.	Mexico	.	.	.	.	.	.	.	.	.	.	1	1	1	.	.	.	.	.	1	2	6	0	.
											1990-2000											.	.	Mexico	.	.	.	.	.	.	.	.	.	.	1	1	1	.	.	.	.	.	1	2	6	0	.
											1990-2000											.	.	Mexico	.	.	.	.	.	.	.	.	.	.	1	1	1	.	.	.	.	.	1	2	6	0	.
											1990-2000											.	.	Mexico	.	.	.	.	.	.	.	.	.	.	1	1	1	.	.	.	.	.	1	2	6	0	.
											1990-2000											.	.	Mexico	.	.	.	.	.	.	.	.	.	.	1	1	1	.	.	.	.	.	1	2	6	0	.
											1990-2000											.	.	Mexico	.	.	.	.	.	.	.	.	.	.	1	1	1	.	.	.	.	.	1	2	6	0	.
											1990-2000											.	.	Mexico	.	.	.	.	.	.	.	.	.	.	1	1	1	.	.	.	.	.	1	2	6	0	.
											1990-2000											.	.	Mexico	.	.	.	.	.	.	.	.	.	.	1	1	1	.	.	.	.	.	1	2	6	0	.
											1990-2000											.	.	Mexico	.	.	.	.	.	.	.	.	.	.	1	1	1	.	.	.	.	.	1	2	6	0	.
											1990-2000											.	.	Mexico	.	.	.	.	.	.	.	.	.	.	1	1	1	.	.	.	.	.	1	2	6	0	.
											1990-2000											.	.	Mexico	.	.	.	.	.	.	.	.	.	.	1	1	1	.	.	.	.	.	1	2	6	0	.
											1990-2000											.	.	Mexico	.	.	.	.	.	.	.	.	.	.	1	1	1	.	.	.	.	.	1	2	6	0	.
											1990-2000											.	.	Mexico	.	.	.	.	.	.	.	.	.	.	1	1	1	.	.	.	.	.	1	2	6	0	.
											1990-2000											.	.	Mexico	.	.	.	.	.	.	.	.	.	.	1	1	1	.	.	.	.	.	1	2	6	0	.
											1990-2000											.	.	Mexico	.	.	.	.	.	.	.	.	.	.	1	1	1	.	.	.	.	.	1	2	6	0	.
											1990-2000											.	.	Mexico	.	.	.	.	.	.	.	.	.	.	1	1	1	.	.	.	.	.	1	2	6	0	.
											1990-2000											.	.	Mexico	.	.	.	.	.	.	.	.	.	.	1	1	1	.	.	.	.	.	1	2	6	0	.
											1990-2000											.	.	Mexico	.	.	.	.	.	.	.	.	.	.	1	1	1	.	.	.	.	.	1	2	6	0	.
											1990-2000											.	.	Mexico	.	.	.	.	.	.	.	.	.	.	1	1	1	.	.	.	.	.	1	2	6	0	.
											1990-2000											.	.	Mexico	.	.	.	.	.	.	.	.	.	.	1	1	1	.	.	.	.	.	1	2	6	0	.
											1990-2000											.	.	Mexico	.	.	.	.	.	.	.	.	.	.	1	1	1	.	.	.	.	.	1	2	6	0	.
											1990-2000											.	.	Mexico	.	.	.	.	.	.	.	.	.	.	1	1	1	.	.	.	.	.	1	2	6	0	.
											1990-2000											.	.	Mexico	.	.	.	.	.	.	.	.	.	.	1	1	1	.	.	.	.	.	1	2	6	0	.
											1990-2000											.	.	Mexico	.	.	.	.	.	.	.	.	.	.	1	1	1	.	.	.	.	.	1	2	6	0	.
											1990-2000											.	.	Mexico	.	.	.	.	.	.	.	.	.	.	1	1	1	.	.	.	.	.	1	2	6	0	.
											1990-2000											.	.	Mexico	.	.	.	.	.	.	.	.	.	.	1	1	1	.	.	.	.	.	1	2	6	0	.
											1990-2000											.	.	Mexico	.	.	.	.	.	.	.	.	.	.	1	1	1	.	.	.	.	.	1	2	6	0	.
											1990-2000											.	.	Mexico	.	.	.	.	.	.	.	.	.	.	1	1	1	.	.	.	.	.	1	2	6	0	.
											1990-2000											.	.	Mexico	.	.	.	.	.	.	.	.	.	.	1	1	1	.	.	.	.	.	1	2	6	0	.
											1990-2000											.	.	Mexico	.	.	.	.	.	.	.	.	.	.	1	1	1	.	.	.	.	.	1	2	6	0	.
											1990-2000											.	.	Mexico	.	.	.	.	.	.	.	.	.	.	1	1	1	.	.	.	.	.	1	2	6	0	.
											1990-2000											.	.	Mexico	.	.	.	.	.	.	.	.	.	.	1	1	1	.	.	.	.	.	1	2	6	0	.
											1990-2000											.	.	Mexico	.	.	.	.	.	.	.	.	.	.	1	1	1	.	.	.	.	.	1	2	6	0	.
											1990-2000											.	.	Mexico	.	.	.	.	.	.	.	.	.	.	1	1	1	.	.	.	.	.	1	2	6	0	.
											1990-2000											.	.	Mexico	.	.	.	.	.	.	.	.	.	.	1	1	1	.	.	.	.	.	1	2	6	0	.
											1990-2000											.	.	Mexico	.	.	.	.	.	.	.	.	.	.	1	1	1	.	.	.	.	.	1	2	6	0	.
											1990-2000											.	.	Mexico	.	.	.	.	.	.	.	.	.	.	1	1	1	.	.	.	.	.	1	2	6	0	.
											1990-2000											.	.	Mexico	.	.	.	.	.	.	.	.	.	.	1	1	1	.	.	.	.	.	1	2	6	0	.
											1990-2000											.	.	Mexico	.	.	.	.	.	.	.	.	.	.	1	1	1	.	.	.	.	.	1	2	6	0	.
											1990-2000											.	.	Mexico	.	.	.	.	.	.	.	.	.	.	1	1	1	.	.	.	.	.	1	2	6	0	.
											1990-2000											.	.	Mexico	.	.	.	.	.	.	.	.	.	.	1	1	1	.	.	.	.	.	1	2	6	0	.
											1990-2000											.	.	Mexico	.	.	.	.	.	.	.	.	.	.	1	1	1	.	.	.	.	.	1	2	6	0	.
											1990-2000											.	.	Mexico	.	.	.	.	.	.	.	.	.	.	1	1	1	.	.	.	.	.	1	2	6	0	.
											1990-2000											.	.	Mexico	.	.	.	.	.	.	.	.	.	.	1	1	1	.	.	.	.	.	1	2	6	0	.
											1990-2000											.	.	Mexico	.	.	.	.	.	.	.	.	.	.	1	1	1	.	.	.	.	.	1	2	6	0	.
											1990-2000											.	.	Mexico	.	.	.	.	.	.	.	.	.	.	1	1	1	.	.	.	.	.	1	2	6	0	.
											1990-2000											.	.	Mexico	.	.	.	.	.	.	.	.	.	.	1	1	1	.	.	.	.	.	1	2	6	0	.
											1990-2000											.	.	Mexico	.	.	.	.	.	.	.	.	.	.	1	1	1	.	.	.	.	.	1	2	6	0	.
											1990-2000											.	.	Mexico	.	.	.	.	.	.	.	.	.	.	1	1	1	.	.	.	.	.	1	2	6	0	.
											1990-2000											.	.	Mexico	.	.	.	.	.	.	.	.	.	.	1	1	1	.	.	.	.	.	1	2	6	0	.
											1990-2000											.	.	Mexico	.	.	.	.	.	.	.	.	.	.	1	1	1	.	.	.	.	.	1	2	6	0	.
											1990-2000											.	.	Mexico	.	.	.	.	.	.	.	.	.	.	1	1	1	.	.	.	.	.	1	2	6	0	.
											1990-2000											.	.	Mexico	.	.	.	.	.	.	.	.	.	.	1	1	1	.	.	.	.	.	1	2	6	0	.
											1990-2000											.	.	Mexico	.	.	.	.	.	.	.	.	.	.	1	1	1	.	.	.	.	.	1	2	6	0	.
											1990-2000											.	.	Mexico	.	.	.	.	.	.	.	.	.	.	1	1	1	.	.	.	.	.	1	2	6	0	.
											1990-2000											.	.	Mexico	.	.	.	.	.	.	.	.	.	.	1	1	1	.	.	.	.	.	1	2	6	0	.
											1990-2000											.	.	Mexico	.	.	.	.	.	.	.	.	.	.	1	1	1	.	.	.	.	.	1	2	6	0	.
											1990-2000											.	.	Mexico	.	.	.	.	.	.	.	.	.	.	1	1	1	.	.	.	.	.	1	2	6	0	.
											1990-2000											.	.	Mexico	.	.	.	.	.	.	.	.	.	.	1	1	1	.	.	.	.	.	1	2	6	0	.
											1990-2000											.	.	Mexico	.	.	.	.	.	.	.	.	.	.	1	1	1	.	.	.	.	.	1	2	6	0	.
											1990-2000											.	.	Mexico	.	.	.	.	.	.	.	.	.	.	1	1	1	.	.	.	.	.	1	2	6	0	.
											1990-2000											.	.	Mexico	.	.	.	.	.	.	.	.	.	.	1	1	1	.	.	.	.	.	1	2	6	0	.
											1990-2000											.	.	Mexico	.	.	.	.	.	.	.	.	.	.	1	1	1	.	.	.	.	.	1	2	6	0	.
											1990-2000											.	.	Mexico	.	.	.	.	.	.	.	.	.	.	1	1	1	.	.	.	.	.	1	2	6	0	.
											1990-2000											.	.	Mexico	.	.	.	.	.	.	.	.	.	.	1	1	1	.	.	.	.	.	1	2	6	0	.
											1990-2000											.	.	Mexico	.	.	.	.	.	.	.	.	.	.	1	1	1	.	.	.	.	.	1	2	6	0	.
											1990-2000											.	.	Mexico	.	.	.	.	.	.	.	.	.	.	1	1	1	.	.	.	.	.	1	2	6	0	.
											1990-2000											.	.	Mexico	.	.	.	.	.	.	.	.	.	.	1	1	1	.	.	.	.	.	1	2	6	0	.
											1990-2000											.	.	Mexico	.	.	.	.	.	.	.	.	.	.	1	1	1	.	.	.	.	.	1	2	6	0	.
											1990-2000											.	.	Mexico	.	.	.	.	.	.	.	.	.	.	1	1	1	.	.	.	.	.	1	2	6	0	.
											1990-2000											.	.	Mexico	.	.	.	.	.	.	.	.	.	.	1	1	1	.	.	.	.	.	1	2	6	0	.
											1990-2000											.	.	Mexico	.	.	.	.	.	.	.	.	.	.	1	1	1	.	.	.	.	.	1	2	6	0	.
											1990-2000											.	.	Mexico	.	.	.	.	.	.	.	.	.	.	1	1	1	.	.	.	.	.	1	2	6	0	.
											1990-2000											.	.	Mexico	.	.	.	.	.	.	.	.	.	.	1	1	1	.	.	.	.	.	1	2	6	0	.
											1990-2000											.	.	Mexico	.	.	.	.	.	.	.	.	.	.	1	1	1	.	.	.	.	.	1	2	6	0	.
											1990-2000											.	.	Mexico	.	.	.	.	.	.	.	.	.	.	1	1	1	.	.	.	.	.	1	2	6	0	.
											1990-2000											.	.	Mexico	.	.	.	.	.	.	.	.	.	.	1	1	1	.	.	.	.	.	1	2	6	0	.
											1990-2000											.	.	Mexico	.	.	.	.	.	.	.	.	.	.	1	1	1	.	.	.	.	.	1	2	6	0	.
											1990-2000											.	.	Mexico	.	.	.	.	.	.	.	.	.	.	1	1	1	.	.	.	.	.	1	2	6	0	.
											1990-2000											.	.	Mexico	.	.	.	.	.	.	.	.	.	.	1	1	1	.	.	.	.	.	1	2	6	0	.
											1990-2000											.	.	Mexico	.	.	.	.	.	.	.	.	.	.	1	1	1	.	.	.	.	.	1	2	6	0	.
											1990-2000											.	.	Mexico	.	.	.	.	.	.	.	.	.	.	1	1	1	.	.	.	.	.	1	2	6	0	.
											1990-2000											.	.	Mexico	.	.	.	.	.	.	.	.	.	.	1	1	1	.	.	.	.	.	1	2	6	0	.
											1990-2000											.	.	Mexico	.	.	.	.	.	.	.	.	.	.	1	1	1	.	.	.	.	.	1	2	6	0	.
											1990-2000											.	.	Mexico	.	.	.	.	.	.	.	.	.	.	1	1	1	.	.	.	.	.	1	2	6	0	.
											1990-2000											.	.	Mexico	.	.	.	.	.	.	.	.	.	.	1	1	1	.	.	.	.	.	1	2	6	0	.
											1990-2000											.	.	Mexico	.	.	.	.	.	.	.	.	.	.	1	1	1	.	.	.	.	.	1	2	6	0	.
											1990-2000											.	.	Mexico	.	.	.	.	.	.	.	.	.	.	1	1	1	.	.	.	.	.	1	2	6	0	.
											1990-2000											.	.	Mexico	.	.	.	.	.	.	.	.	.	.	1	1	1	.	.	.	.	.	1	2	6	0	.
											1990-2000											.	.	Mexico	.	.	.	.	.	.	.	.	.	.	1	1	1	.	.	.	.	.	1	2	6	0	.
											1990-2000											.	.	Mexico	.	.	.	.	.	.	.	.	.	.	1	1	1	.	.	.	.	.	1	2	6	0	.
											1990-2000											.	.	Mexico	.	.	.	.	.	.	.	.	.	.	1	1	1	.	.	.	.	.	1	2	6	0	.
											1990-2000											.	.	Mexico	.	.	.	.	.	.	.	.	.	.	1	1	1	.	.	.	.	.	1	2	6	0	.
											1990-2000											.	.	Mexico	.	.	.	.	.	.	.	.	.	.	1	1	1	.	.	.	.	.	1	2	6	0	.
											1990-2000											.	.	Mexico	.	.	.	.	.	.	.	.	.	.	1	1	1	.	.	.	.	.	1	2	6	0	.
											1990-2000											.	.	Mexico	.	.	.	.	.	.	.	.	.	.	1	1	1	.	.	.	.	.	1	2	6	0	.
											1990-2000											.	.	Mexico	.	.	.	.	.	.	.	.	.	.	1	1	1	.	.	.	.	.	1	2	6	0	.
											1990-2000											.	.	Mexico	.	.	.	.	.	.	.	.	.	.	1	1	1	.	.	.	.	.	1	2	6	0	.
											1990-2000											.	.	Mexico	.	.	.	.	.	.	.	.	.	.	1	1	1	.	.	.	.	.	1	2	6	0	.
											1990-2000											.	.	Mexico	.	.	.	.	.	.	.	.	.	.	1	1	1	.	.	.	.	.	1	2	6	0	.
											1990-2000											.	.	Mexico	.	.	.	.	.	.	.	.	.	.	1	1	1	.	.	.	.	.	1	2	6	0	.
											1990-2000											.	.	Mexico	.	.	.	.	.	.	.	.	.	.	1	1	1	.	.	.	.	.	1	2	6	0	.
											1990-2000											.	.	Mexico	.	.	.	.	.	.	.	.	.	.	1	1	1	.	.	.	.	.	1	2	6	0	.
											1990-2000											.	.	Mexico	.	.	.	.	.	.	.	.	.	.	1	1	1	.	.	.	.	.	1	2	6	0	.
											1990-2000											.	.	Mexico	.	.	.	.	.	.	.	.	.	.	1	1	1	.	.	.	.	.	1	2	6	0	.
											1990-2000											.	.	Mexico	.	.	.	.	.	.	.	.	.	.	1	1	1	.	.	.	.	.	1	2	6	0	.
											1990-2000											.	.	Mexico	.	.	.	.	.	.	.	.	.	.	1	1	1	.	.	.	.	.	1	2	6	0	.
											1990-2000											.	.	Mexico	.	.	.	.	.	.	.	.	.	.	1	1	1	.	.	.	.	.	1	2	6	0	.
											1990-2000											.	.	Mexico	.	.	.	.	.	.	.	.	.	.	1	1	1	.	.	.	.	.	1	2	6	0	.
											1990-2000											.	.	Mexico	.	.	.	.	.	.	.	.	.	.	1	1	1	.	.	.	.	.	1	2	6	0	.
											1990-2000											.	.	Mexico	.	.	.	.	.	.	.	.	.	.	1	1	1	.	.	.	.	.	1	2	6	0	.
											1990-2000											.	.	Mexico	.	.	.	.	.	.	.	.	.	.	1	1	1	.	.	.	.	.	1	2	6	0	.
											1990-2000											.	.	Mexico	.	.	.	.	.	.	.	.	.	.	1	1	1	.	.	.	.	.	1	2	6	0	.
											1990-2000											.	.	Mexico	.	.	.	.	.	.	.	.	.	.	1	1	1	.	.	.	.	.	1	2	6	0	.
											1990-2000											.	.	Mexico	.	.	.	.	.	.	.	.	.	.	1	1	1	.	.	.	.	.	1	2	6	0	.
											1990-2000											.	.	Mexico	.	.	.	.	.	.	.	.	.	.	1	1	1	.	.	.	.	.	1	2	6	0	.
											1990-2000											.	.	Mexico	.	.	.	.	.	.	.	.	.	.	1	1	1	.	.	.	.	.	1	2	6	0	.
											1990-2000											.	.	Mexico	.	.	.	.	.	.	.	.	.	.	1	1	1	.	.	.	.	.	1	2	1	0	.
											1990-2000											.	.	Mexico	.	.	.	.	.	.	.	.	.	.	1	1	1	.	.	.	.	.	1	2	1	0	.
											1990-2000											.	.	Mexico	.	.	.	.	.	.	.	.	.	.	1	1	1	.	.	.	.	.	1	2	1	0	.
											1990-2000											.	.	Mexico	.	.	.	.	.	.	.	.	.	.	1	1	1	.	.	.	.	.	1	2	1	0	.
											1990-2000											.	.	Mexico	.	.	.	.	.	.	.	.	.	.	1	1	1	.	.	.	.	.	1	2	1	0	.
											1990-2000											.	.	Mexico	.	.	.	.	.	.	.	.	.	.	1	1	1	.	.	.	.	.	1	2	1	0	.
											1990-2000											.	.	Mexico	.	.	.	.	.	.	.	.	.	.	1	1	1	.	.	.	.	.	1	2	1	0	.
											1990-2000											.	.	Mexico	.	.	.	.	.	.	.	.	.	.	1	1	1	.	.	.	.	.	1	2	1	0	.
											1990-2000											.	.	Mexico	.	.	.	.	.	.	.	.	.	.	1	1	1	.	.	.	.	.	1	2	1	0	.
											1990-2000											.	.	Mexico	.	.	.	.	.	.	.	.	.	.	1	1	1	.	.	.	.	.	1	2	1	0	.
											1990-2000											.	.	Mexico	.	.	.	.	.	.	.	.	.	.	1	1	1	.	.	.	.	.	1	2	1	0	.
											1990-2000											.	.	Mexico	.	.	.	.	.	.	.	.	.	.	1	1	1	.	.	.	.	.	1	2	1	0	.
											1990-2000											.	.	Mexico	.	.	.	.	.	.	.	.	.	.	1	1	1	.	.	.	.	.	1	2	1	0	.
											1990-2000											.	.	Mexico	.	.	.	.	.	.	.	.	.	.	1	1	1	.	.	.	.	.	1	2	1	0	.
											1990-2000											.	.	Mexico	.	.	.	.	.	.	.	.	.	.	1	1	1	.	.	.	.	.	1	2	1	0	.
											1990-2000											.	.	Mexico	.	.	.	.	.	.	.	.	.	.	1	1	1	.	.	.	.	.	1	2	1	0	.
											1990-2000											.	.	Mexico	.	.	.	.	.	.	.	.	.	.	1	1	1	.	.	.	.	.	1	2	1	0	.
											1990-2000											.	.	Mexico	.	.	.	.	.	.	.	.	.	.	1	1	1	.	.	.	.	.	1	2	1	0	.
											1990-2000											.	.	Mexico	.	.	.	.	.	.	.	.	.	.	1	1	1	.	.	.	.	.	1	2	1	0	.
											1990-2000											.	.	Mexico	.	.	.	.	.	.	.	.	.	.	1	1	1	.	.	.	.	.	1	2	1	0	.
											1990-2000											.	.	Mexico	.	.	.	.	.	.	.	.	.	.	1	1	1	.	.	.	.	.	1	2	1	0	.
											1990-2000											.	.	Mexico	.	.	.	.	.	.	.	.	.	.	1	1	1	.	.	.	.	.	1	2	1	0	.
											1990-2000											.	.	Mexico	.	.	.	.	.	.	.	.	.	.	1	1	1	.	.	.	.	.	1	2	1	0	.
											1990-2000											.	.	Mexico	.	.	.	.	.	.	.	.	.	.	1	1	1	.	.	.	.	.	1	2	1	0	.
											1990-2000											.	.	Mexico	.	.	.	.	.	.	.	.	.	.	1	1	1	.	.	.	.	.	1	2	1	0	.
											1990-2000											.	.	Mexico	.	.	.	.	.	.	.	.	.	.	1	1	1	.	.	.	.	.	1	2	1	0	.
											1990-2000											.	.	Mexico	.	.	.	.	.	.	.	.	.	.	1	1	1	.	.	.	.	.	1	2	1	0	.
											1990-2000											.	.	Mexico	.	.	.	.	.	.	.	.	.	.	1	1	1	.	.	.	.	.	1	2	1	0	.
											1990-2000											.	.	Mexico	.	.	.	.	.	.	.	.	.	.	1	1	1	.	.	.	.	.	1	2	1	0	.
											1990-2000											.	.	Mexico	.	.	.	.	.	.	.	.	.	.	1	1	1	.	.	.	.	.	1	2	1	0	.
											1990-2000											.	.	Mexico	.	.	.	.	.	.	.	.	.	.	1	1	1	.	.	.	.	.	1	2	1	0	.
											1990-2000											.	.	Mexico	.	.	.	.	.	.	.	.	.	.	1	1	1	.	.	.	.	.	1	2	1	0	.
											1990-2000											.	.	Mexico	.	.	.	.	.	.	.	.	.	.	1	1	1	.	.	.	.	.	1	2	1	0	.
											1990-2000											.	.	Mexico	.	.	.	.	.	.	.	.	.	.	1	1	1	.	.	.	.	.	1	2	1	0	.
											1990-2000											.	.	Mexico	.	.	.	.	.	.	.	.	.	.	1	1	1	.	.	.	.	.	1	2	1	0	.
											1990-2000											.	.	Mexico	.	.	.	.	.	.	.	.	.	.	1	1	1	.	.	.	.	.	1	2	1	0	.
											1990-2000											.	.	Mexico	.	.	.	.	.	.	.	.	.	.	1	1	1	.	.	.	.	.	1	2	1	0	.
											1990-2000											.	.	Mexico	.	.	.	.	.	.	.	.	.	.	1	1	1	.	.	.	.	.	1	2	1	0	.
											1990-2000											.	.	Mexico	.	.	.	.	.	.	.	.	.	.	1	1	1	.	.	.	.	.	1	2	1	0	.
											1990-2000											.	.	Mexico	.	.	.	.	.	.	.	.	.	.	1	1	1	.	.	.	.	.	1	2	1	0	.
											1990-2000											.	.	Mexico	.	.	.	.	.	.	.	.	.	.	1	1	1	.	.	.	.	.	1	2	1	0	.
											1990-2000											.	.	Mexico	.	.	.	.	.	.	.	.	.	.	1	1	1	.	.	.	.	.	1	2	1	0	.
											1990-2000											.	.	Mexico	.	.	.	.	.	.	.	.	.	.	1	1	1	.	.	.	.	.	1	2	1	0	.
											1990-2000											.	.	Mexico	.	.	.	.	.	.	.	.	.	.	1	1	1	.	.	.	.	.	1	2	1	0	.
											1990-2000											.	.	Mexico	.	.	.	.	.	.	.	.	.	.	1	1	1	.	.	.	.	.	1	2	1	0	.
											1990-2000											.	.	Mexico	.	.	.	.	.	.	.	.	.	.	1	1	1	.	.	.	.	.	1	2	1	0	.
											1990-2000											.	.	Mexico	.	.	.	.	.	.	.	.	.	.	1	1	1	.	.	.	.	.	1	2	1	0	.
											1990-2000											.	.	Mexico	.	.	.	.	.	.	.	.	.	.	1	1	1	.	.	.	.	.	1	2	1	0	.
											1990-2000											.	.	Mexico	.	.	.	.	.	.	.	.	.	.	1	1	1	.	.	.	.	.	1	2	1	0	.
											1990-2000											.	.	Mexico	.	.	.	.	.	.	.	.	.	.	1	1	1	.	.	.	.	.	1	2	1	0	.
											1990-2000											.	.	Mexico	.	.	.	.	.	.	.	.	.	.	1	1	1	.	.	.	.	.	1	2	1	0	.
											1990-2000											.	.	Mexico	.	.	.	.	.	.	.	.	.	.	1	1	1	.	.	.	.	.	1	2	1	0	.
											1990-2000											.	.	Mexico	.	.	.	.	.	.	.	.	.	.	1	1	1	.	.	.	.	.	1	2	1	0	.
											1990-2000											.	.	Mexico	.	.	.	.	.	.	.	.	.	.	1	1	1	.	.	.	.	.	1	2	1	0	.
											1990-2000											.	.	Mexico	.	.	.	.	.	.	.	.	.	.	1	1	1	.	.	.	.	.	1	2	1	0	.
											1990-2000											.	.	Mexico	.	.	.	.	.	.	.	.	.	.	1	1	1	.	.	.	.	.	1	2	1	0	.
											1990-2000											.	.	Mexico	.	.	.	.	.	.	.	.	.	.	1	1	1	.	.	.	.	.	1	2	1	0	.
											1990-2000											.	.	Mexico	.	.	.	.	.	.	.	.	.	.	1	1	1	.	.	.	.	.	1	2	1	0	.
											1990-2000											.	.	Mexico	.	.	.	.	.	.	.	.	.	.	1	1	1	.	.	.	.	.	1	2	1	0	.
											1990-2000											.	.	Mexico	.	.	.	.	.	.	.	.	.	.	1	1	1	.	.	.	.	.	1	2	1	0	.
											1990-2000											.	.	Mexico	.	.	.	.	.	.	.	.	.	.	1	1	1	.	.	.	.	.	1	2	1	0	.
											1990-2000											.	.	Mexico	.	.	.	.	.	.	.	.	.	.	1	1	1	.	.	.	.	.	1	2	1	0	.
											1990-2000											.	.	Mexico	.	.	.	.	.	.	.	.	.	.	1	1	1	.	.	.	.	.	1	2	1	0	.
											1990-2000											.	.	Mexico	.	.	.	.	.	.	.	.	.	.	1	1	1	.	.	.	.	.	1	2	1	0	.
											1990-2000											.	.	Mexico	.	.	.	.	.	.	.	.	.	.	1	1	1	.	.	.	.	.	1	2	1	0	.
											1990-2000											.	.	Mexico	.	.	.	.	.	.	.	.	.	.	1	1	1	.	.	.	.	.	1	2	1	0	.
											1990-2000											.	.	Mexico	.	.	.	.	.	.	.	.	.	.	1	1	1	.	.	.	.	.	1	2	1	0	.
											1990-2000											.	.	Mexico	.	.	.	.	.	.	.	.	.	.	1	1	1	.	.	.	.	.	1	2	1	0	.
											1990-2000											.	.	Mexico	.	.	.	.	.	.	.	.	.	.	1	1	1	.	.	.	.	.	1	2	1	0	.
											1990-2000											.	.	Mexico	.	.	.	.	.	.	.	.	.	.	1	1	1	.	.	.	.	.	1	2	1	0	.
											1990-2000											.	.	Mexico	.	.	.	.	.	.	.	.	.	.	1	1	1	.	.	.	.	.	1	2	1	0	.
											1990-2000											.	.	Mexico	.	.	.	.	.	.	.	.	.	.	1	1	1	.	.	.	.	.	1	2	1	0	.
											1990-2000											.	.	Mexico	.	.	.	.	.	.	.	.	.	.	1	1	1	.	.	.	.	.	1	2	1	0	.
											1990-2000											.	.	Mexico	.	.	.	.	.	.	.	.	.	.	1	1	1	.	.	.	.	.	1	2	1	0	.
											1990-2000											.	.	Mexico	.	.	.	.	.	.	.	.	.	.	1	1	1	.	.	.	.	.	1	2	1	0	.
											1990-2000											.	.	Mexico	.	.	.	.	.	.	.	.	.	.	1	1	1	.	.	.	.	.	1	2	1	0	.
											1990-2000											.	.	Mexico	.	.	.	.	.	.	.	.	.	.	1	1	1	.	.	.	.	.	1	2	1	0	.
											1990-2000											.	.	Mexico	.	.	.	.	.	.	.	.	.	.	1	1	1	.	.	.	.	.	1	2	1	0	.
											1990-2000											.	.	Mexico	.	.	.	.	.	.	.	.	.	.	1	1	1	.	.	.	.	.	1	2	1	0	.
											1990-2000											.	.	Mexico	.	.	.	.	.	.	.	.	.	.	1	1	1	.	.	.	.	.	1	2	1	0	.
											1990-2000											.	.	Mexico	.	.	.	.	.	.	.	.	.	.	1	1	1	.	.	.	.	.	1	2	1	0	.
											1990-2000											.	.	Mexico	.	.	.	.	.	.	.	.	.	.	1	1	1	.	.	.	.	.	1	2	1	0	.
											1990-2000											.	.	Mexico	.	.	.	.	.	.	.	.	.	.	1	1	1	.	.	.	.	.	1	2	1	0	.
											1990-2000											.	.	Mexico	.	.	.	.	.	.	.	.	.	.	1	1	1	.	.	.	.	.	1	2	1	0	.
											1990-2000											.	.	Mexico	.	.	.	.	.	.	.	.	.	.	1	1	1	.	.	.	.	.	1	2	1	0	.
											1990-2000											.	.	Mexico	.	.	.	.	.	.	.	.	.	.	1	1	1	.	.	.	.	.	1	2	1	0	.
											1990-2000											.	.	Mexico	.	.	.	.	.	.	.	.	.	.	1	1	1	.	.	.	.	.	1	2	1	0	.
											1990-2000											.	.	Mexico	.	.	.	.	.	.	.	.	.	.	1	1	1	.	.	.	.	.	1	2	1	0	.
											1990-2000											.	.	Mexico	.	.	.	.	.	.	.	.	.	.	1	1	1	.	.	.	.	.	1	2	1	0	.
											1990-2000											.	.	Mexico	.	.	.	.	.	.	.	.	.	.	1	1	1	.	.	.	.	.	1	2	1	0	.
											1990-2000											.	.	Mexico	.	.	.	.	.	.	.	.	.	.	1	1	1	.	.	.	.	.	1	2	1	0	.
											1990-2000											.	.	Mexico	.	.	.	.	.	.	.	.	.	.	1	1	1	.	.	.	.	.	1	2	1	0	.
											1990-2000											.	.	Mexico	.	.	.	.	.	.	.	.	.	.	1	1	1	.	.	.	.	.	1	2	1	0	.
											1990-2000											.	.	Mexico	.	.	.	.	.	.	.	.	.	.	1	1	1	.	.	.	.	.	1	2	1	0	.
											1990-2000											.	.	Mexico	.	.	.	.	.	.	.	.	.	.	1	1	1	.	.	.	.	.	1	2	1	0	.
											1990-2000											.	.	Mexico	.	.	.	.	.	.	.	.	.	.	1	1	1	.	.	.	.	.	1	2	1	0	.
											1990-2000											.	.	Mexico	.	.	.	.	.	.	.	.	.	.	1	1	1	.	.	.	.	.	1	2	1	0	.
											1990-2000											.	.	Mexico	.	.	.	.	.	.	.	.	.	.	1	1	1	.	.	.	.	.	1	2	1	0	.
											1990-2000											.	.	Mexico	.	.	.	.	.	.	.	.	.	.	1	1	1	.	.	.	.	.	1	2	1	0	.
											1990-2000											.	.	Mexico	.	.	.	.	.	.	.	.	.	.	1	1	1	.	.	.	.	.	1	2	1	0	.
											1990-2000											.	.	Mexico	.	.	.	.	.	.	.	.	.	.	1	1	1	.	.	.	.	.	1	2	1	0	.
											1990-2000											.	.	Mexico	.	.	.	.	.	.	.	.	.	.	1	1	1	.	.	.	.	.	1	2	1	0	.
											1990-2000											.	.	Mexico	.	.	.	.	.	.	.	.	.	.	1	1	1	.	.	.	.	.	1	2	1	0	.
											1990-2000											.	.	Mexico	.	.	.	.	.	.	.	.	.	.	1	1	1	.	.	.	.	.	1	2	1	0	.
											1990-2000											.	.	Mexico	.	.	.	.	.	.	.	.	.	.	1	1	1	.	.	.	.	.	1	2	1	0	.
											1990-2000											.	.	Mexico	.	.	.	.	.	.	.	.	.	.	1	1	1	.	.	.	.	.	1	2	1	0	.
											1990-2000											.	.	Mexico	.	.	.	.	.	.	.	.	.	.	1	1	1	.	.	.	.	.	1	2	1	0	.
											1990-2000											.	.	Mexico	.	.	.	.	.	.	.	.	.	.	1	1	1	.	.	.	.	.	1	2	1	0	.
											1990-2000											.	.	Mexico	.	.	.	.	.	.	.	.	.	.	1	1	1	.	.	.	.	.	1	2	1	0	.
											1990-2000											.	.	Mexico	.	.	.	.	.	.	.	.	.	.	1	1	1	.	.	.	.	.	1	2	1	0	.
											1990-2000											.	.	Mexico	.	.	.	.	.	.	.	.	.	.	1	1	1	.	.	.	.	.	1	2	1	0	.
											1990-2000											.	.	Mexico	.	.	.	.	.	.	.	.	.	.	1	1	1	.	.	.	.	.	1	2	1	0	.
											1990-2000											.	.	Mexico	.	.	.	.	.	.	.	.	.	.	1	1	1	.	.	.	.	.	1	2	1	0	.
											1990-2000											.	.	Mexico	.	.	.	.	.	.	.	.	.	.	1	1	1	.	.	.	.	.	1	2	1	0	.
											1990-2000											.	.	Mexico	.	.	.	.	.	.	.	.	.	.	1	1	1	.	.	.	.	.	1	2	1	0	.
											1990-2000											.	.	Mexico	.	.	.	.	.	.	.	.	.	.	1	1	1	.	.	.	.	.	1	2	1	0	.
											1990-2000											.	.	Mexico	.	.	.	.	.	.	.	.	.	.	1	1	1	.	.	.	.	.	1	2	1	0	.
											1990-2000											.	.	Mexico	.	.	.	.	.	.	.	.	.	.	1	1	1	.	.	.	.	.	1	2	1	0	.
											1990-2000											.	.	Mexico	.	.	.	.	.	.	.	.	.	.	1	1	1	.	.	.	.	.	1	2	1	0	.
											1990-2000											.	.	Mexico	.	.	.	.	.	.	.	.	.	.	1	1	1	.	.	.	.	.	1	2	1	0	.
											1990-2000											.	.	Mexico	.	.	.	.	.	.	.	.	.	.	1	1	1	.	.	.	.	.	1	2	1	0	.
											1990-2000											.	.	Mexico	.	.	.	.	.	.	.	.	.	.	1	1	1	.	.	.	.	.	1	2	1	0	.
											1990-2000											.	.	Mexico	.	.	.	.	.	.	.	.	.	.	1	1	1	.	.	.	.	.	1	2	1	0	.
											1990-2000											.	.	Mexico	.	.	.	.	.	.	.	.	.	.	1	1	1	.	.	.	.	.	1	2	1	0	.
											1990-2000											.	.	Mexico	.	.	.	.	.	.	.	.	.	.	1	1	1	.	.	.	.	.	1	2	1	0	.
											1990-2000											.	.	Mexico	.	.	.	.	.	.	.	.	.	.	1	1	1	.	.	.	.	.	1	2	1	0	.
											1990-2000											.	.	Mexico	.	.	.	.	.	.	.	.	.	.	1	1	1	.	.	.	.	.	1	2	1	0	.
											1990-2000											.	.	Mexico	.	.	.	.	.	.	.	.	.	.	1	1	1	.	.	.	.	.	1	2	1	0	.
											1990-2000											.	.	Mexico	.	.	.	.	.	.	.	.	.	.	1	1	1	.	.	.	.	.	1	2	1	0	.
											1990-2000											.	.	Mexico	.	.	.	.	.	.	.	.	.	.	1	1	1	.	.	.	.	.	1	2	1	0	.
											1990-2000											.	.	Mexico	.	.	.	.	.	.	.	.	.	.	1	1	1	.	.	.	.	.	1	2	1	0	.
											1990-2000											.	.	Mexico	.	.	.	.	.	.	.	.	.	.	1	1	1	.	.	.	.	.	1	2	1	0	.
											1990-2000											.	.	Mexico	.	.	.	.	.	.	.	.	.	.	1	1	1	.	.	.	.	.	1	2	1	0	.
											1990-2000											.	.	Mexico	.	.	.	.	.	.	.	.	.	.	1	1	1	.	.	.	.	.	1	2	1	0	.
											1990-2000											.	.	Mexico	.	.	.	.	.	.	.	.	.	.	1	1	1	.	.	.	.	.	1	2	1	0	.
											1990-2000											.	.	Mexico	.	.	.	.	.	.	.	.	.	.	1	1	1	.	.	.	.	.	1	2	1	0	.
											1990-2000											.	.	Mexico	.	.	.	.	.	.	.	.	.	.	1	1	1	.	.	.	.	.	1	2	1	0	.
											1990-2000											.	.	Mexico	.	.	.	.	.	.	.	.	.	.	1	1	1	.	.	.	.	.	1	2	1	0	.
											1990-2000											.	.	Mexico	.	.	.	.	.	.	.	.	.	.	1	1	1	.	.	.	.	.	1	2	1	0	.
											1990-2000											.	.	Mexico	.	.	.	.	.	.	.	.	.	.	1	1	1	.	.	.	.	.	1	2	1	0	.
											1990-2000											.	.	Mexico	.	.	.	.	.	.	.	.	.	.	1	1	1	.	.	.	.	.	1	2	1	0	.
											1990-2000											.	.	Mexico	.	.	.	.	.	.	.	.	.	.	1	1	1	.	.	.	.	.	1	2	1	0	.
											1990-2000											.	.	Mexico	.	.	.	.	.	.	.	.	.	.	1	1	1	.	.	.	.	.	1	2	1	0	.
											1990-2000											.	.	Mexico	.	.	.	.	.	.	.	.	.	.	1	1	1	.	.	.	.	.	1	2	1	0	.
											1990-2000											.	.	Mexico	.	.	.	.	.	.	.	.	.	.	1	1	1	.	.	.	.	.	1	2	1	0	.
											1990-2000											.	.	Mexico	.	.	.	.	.	.	.	.	.	.	1	1	1	.	.	.	.	.	1	2	1	0	.
											1990-2000											.	.	Mexico	.	.	.	.	.	.	.	.	.	.	1	1	1	.	.	.	.	.	1	2	1	0	.
											1990-2000											.	.	Mexico	.	.	.	.	.	.	.	.	.	.	1	1	1	.	.	.	.	.	1	2	1	0	.
											1990-2000											.	.	Mexico	.	.	.	.	.	.	.	.	.	.	1	1	1	.	.	.	.	.	1	2	1	0	.
											1990-2000											.	.	Mexico	.	.	.	.	.	.	.	.	.	.	1	1	1	.	.	.	.	.	1	2	1	0	.
											1990-2000											.	.	Mexico	.	.	.	.	.	.	.	.	.	.	1	1	1	.	.	.	.	.	1	2	1	0	.
											1990-2000											.	.	Mexico	.	.	.	.	.	.	.	.	.	.	1	1	1	.	.	.	.	.	1	2	1	0	.
											1990-2000											.	.	Mexico	.	.	.	.	.	.	.	.	.	.	1	1	1	.	.	.	.	.	1	2	1	0	.
											1990-2000											.	.	Mexico	.	.	.	.	.	.	.	.	.	.	1	1	1	.	.	.	.	.	1	2	11B	0	.
											1990-2000											.	.	Mexico	.	.	.	.	.	.	.	.	.	.	1	1	1	.	.	.	.	.	1	2	11B	0	.
											1990-2000											.	.	Mexico	.	.	.	.	.	.	.	.	.	.	1	1	1	.	.	.	.	.	1	2	11B	0	.
											1990-2000											.	.	Mexico	.	.	.	.	.	.	.	.	.	.	1	1	1	.	.	.	.	.	1	2	11B	0	.
											1990-2000											.	.	Mexico	.	.	.	.	.	.	.	.	.	.	1	1	1	.	.	.	.	.	1	2	11B	0	.
											1990-2000											.	.	Mexico	.	.	.	.	.	.	.	.	.	.	1	1	1	.	.	.	.	.	1	2	11B	0	.
											1990-2000											.	.	Mexico	.	.	.	.	.	.	.	.	.	.	1	1	1	.	.	.	.	.	1	2	11B	0	.
											1990-2000											.	.	Mexico	.	.	.	.	.	.	.	.	.	.	1	1	1	.	.	.	.	.	1	2	11B	0	.
											1990-2000											.	.	Mexico	.	.	.	.	.	.	.	.	.	.	1	1	1	.	.	.	.	.	1	2	11B	0	.
											1990-2000											.	.	Mexico	.	.	.	.	.	.	.	.	.	.	1	1	1	.	.	.	.	.	1	2	3, 4, 5, 13, 14, 15	0	.
											1990-2000											.	.	Mexico	.	.	.	.	.	.	.	.	.	.	1	1	1	.	.	.	.	.	1	2	3, 4, 5, 13, 14, 15	0	.
											1990-2000											.	.	Mexico	.	.	.	.	.	.	.	.	.	.	1	1	1	.	.	.	.	.	1	2	3, 4, 5, 13, 14, 15	0	.
											1990-2000											.	.	Mexico	.	.	.	.	.	.	.	.	.	.	1	1	1	.	.	.	.	.	1	2	3, 4, 5, 13, 14, 15	0	.
											1990-2000											.	.	Mexico	.	.	.	.	.	.	.	.	.	.	1	1	1	.	.	.	.	.	1	2	3, 4, 5, 13, 14, 15	0	.
											1990-2000											.	.	Mexico	.	.	.	.	.	.	.	.	.	.	1	1	1	.	.	.	.	.	1	2	3, 4, 5, 13, 14, 15	0	.
											1990-2000											.	.	Mexico	.	.	.	.	.	.	.	.	.	.	1	1	1	.	.	.	.	.	1	2	3, 4, 5, 13, 14, 15	0	.
											1990-2000											.	.	Mexico	.	.	.	.	.	.	.	.	.	.	1	1	1	.	.	.	.	.	1	2	3, 4, 5, 13, 14, 15	0	.
											1990-2000											.	.	Mexico	.	.	.	.	.	.	.	.	.	.	1	1	1	.	.	.	.	.	1	2	3, 4, 5, 13, 14, 15	0	.
											1990-2000											.	.	Mexico	.	.	.	.	.	.	.	.	.	.	1	1	1	.	.	.	.	.	1	2	3, 4, 5, 13, 14, 15	0	.
											1990-2000											.	.	Mexico	.	.	.	.	.	.	.	.	.	.	1	1	1	.	.	.	.	.	1	2	3, 4, 5, 13, 14, 15	0	.
											1990-2000											.	.	Mexico	.	.	.	.	.	.	.	.	.	.	1	1	1	.	.	.	.	.	1	2	3, 4, 5, 13, 14, 15	0	.
											1990-2000											.	.	Mexico	.	.	.	.	.	.	.	.	.	.	1	1	1	.	.	.	.	.	1	2	3, 4, 5, 13, 14, 15	0	.
											1990-2000											.	.	Mexico	.	.	.	.	.	.	.	.	.	.	1	1	1	.	.	.	.	.	1	2	3, 4, 5, 13, 14, 15	0	.
											1990-2000											.	.	Mexico	.	.	.	.	.	.	.	.	.	.	1	1	1	.	.	.	.	.	1	2	3, 4, 5, 13, 14, 15	0	.
											1990-2000											.	.	Mexico	.	.	.	.	.	.	.	.	.	.	1	1	1	.	.	.	.	.	1	2	3, 4, 5, 13, 14, 15	0	.
											1990-2000											.	.	Mexico	.	.	.	.	.	.	.	.	.	.	1	1	1	.	.	.	.	.	1	2	3, 4, 5, 13, 14, 15	0	.
											1990-2000											.	.	Mexico	.	.	.	.	.	.	.	.	.	.	1	1	1	.	.	.	.	.	1	2	3, 4, 5, 13, 14, 15	0	.
											1990-2000											.	.	Mexico	.	.	.	.	.	.	.	.	.	.	1	1	1	.	.	.	.	.	1	2	3, 4, 5, 13, 14, 15	0	.
											1990-2000											.	.	Mexico	.	.	.	.	.	.	.	.	.	.	1	1	1	.	.	.	.	.	1	2	3, 4, 5, 13, 14, 15	0	.
											1990-2000											.	.	Mexico	.	.	.	.	.	.	.	.	.	.	1	1	1	.	.	.	.	.	1	2	3, 4, 5, 13, 14, 15	0	.
											1990-2000											.	.	Mexico	.	.	.	.	.	.	.	.	.	.	1	1	1	.	.	.	.	.	1	2	3, 4, 5, 13, 14, 15	0	.
											1990-2000											.	.	Mexico	.	.	.	.	.	.	.	.	.	.	1	1	1	.	.	.	.	.	1	2	3, 4, 5, 13, 14, 15	0	.
											1990-2000											.	.	Mexico	.	.	.	.	.	.	.	.	.	.	1	1	1	.	.	.	.	.	1	2	3, 4, 5, 13, 14, 15	0	.
											1990-2000											.	.	Mexico	.	.	.	.	.	.	.	.	.	.	1	1	1	.	.	.	.	.	1	2	3, 4, 5, 13, 14, 15	0	.
											1990-2000											.	.	Mexico	.	.	.	.	.	.	.	.	.	.	1	1	1	.	.	.	.	.	1	2	3, 4, 5, 13, 14, 15	0	.
											1990-2000											.	.	Mexico	.	.	.	.	.	.	.	.	.	.	1	1	1	.	.	.	.	.	1	2	3, 4, 5, 13, 14, 15	0	.
											1990-2000											.	.	Mexico	.	.	.	.	.	.	.	.	.	.	1	1	1	.	.	.	.	.	1	2	3, 4, 5, 13, 14, 15	0	.
											1990-2000											.	.	Mexico	.	.	.	.	.	.	.	.	.	.	1	1	1	.	.	.	.	.	1	2	3, 4, 5, 13, 14, 15	0	.
											1990-2000											.	.	Mexico	.	.	.	.	.	.	.	.	.	.	1	1	1	.	.	.	.	.	1	2	3, 4, 5, 13, 14, 15	0	.
											1990-2000											.	.	Mexico	.	.	.	.	.	.	.	.	.	.	1	1	1	.	.	.	.	.	1	2	3, 4, 5, 13, 14, 15	0	.
											1990-2000											.	.	Mexico	.	.	.	.	.	.	.	.	.	.	1	1	1	.	.	.	.	.	1	2	3, 4, 5, 13, 14, 15	0	.
											1990-2000											.	.	Mexico	.	.	.	.	.	.	.	.	.	.	1	1	1	.	.	.	.	.	1	2	3, 4, 5, 13, 14, 15	0	.
											1990-2000											.	.	Mexico	.	.	.	.	.	.	.	.	.	.	1	1	1	.	.	.	.	.	1	2	3, 4, 5, 13, 14, 15	0	.
											1990-2000											.	.	Mexico	.	.	.	.	.	.	.	.	.	.	1	1	1	.	.	.	.	.	1	2	3, 4, 5, 13, 14, 15	0	.
											1990-2000											.	.	Mexico	.	.	.	.	.	.	.	.	.	.	1	1	1	.	.	.	.	.	1	2	3, 4, 5, 13, 14, 15	0	.
											1990-2000											.	.	Mexico	.	.	.	.	.	.	.	.	.	.	1	1	1	.	.	.	.	.	1	2	3, 4, 5, 13, 14, 15	0	.
											1990-2000											.	.	Mexico	.	.	.	.	.	.	.	.	.	.	1	1	1	.	.	.	.	.	1	2	3, 4, 5, 13, 14, 15	0	.
											1990-2000											.	.	Mexico	.	.	.	.	.	.	.	.	.	.	1	1	1	.	.	.	.	.	1	2	3, 4, 5, 13, 14, 15	0	.
											1990-2000											.	.	Mexico	.	.	.	.	.	.	.	.	.	.	1	1	1	.	.	.	.	.	1	2	3, 4, 5, 13, 14, 15	0	.
											1990-2000											.	.	Mexico	.	.	.	.	.	.	.	.	.	.	1	1	1	.	.	.	.	.	1	2	3, 4, 5, 13, 14, 15	0	.
											1990-2000											.	.	Mexico	.	.	.	.	.	.	.	.	.	.	1	1	1	.	.	.	.	.	1	2	3, 4, 5, 13, 14, 15	0	.
											1990-2000											.	.	Mexico	.	.	.	.	.	.	.	.	.	.	1	1	1	.	.	.	.	.	1	2	3, 4, 5, 13, 14, 15	0	.
											1990-2000											.	.	Mexico	.	.	.	.	.	.	.	.	.	.	1	1	1	.	.	.	.	.	1	2	3, 4, 5, 13, 14, 15	0	.
											1990-2000											.	.	Mexico	.	.	.	.	.	.	.	.	.	.	1	1	1	.	.	.	.	.	1	2	3, 4, 5, 13, 14, 15	0	.
											1990-2000											.	.	Mexico	.	.	.	.	.	.	.	.	.	.	1	1	1	.	.	.	.	.	1	2	3, 4, 5, 13, 14, 15	0	.
											1990-2000											.	.	Mexico	.	.	.	.	.	.	.	.	.	.	1	1	1	.	.	.	.	.	1	2	3, 4, 5, 13, 14, 15	0	.
											1990-2000											.	.	Mexico	.	.	.	.	.	.	.	.	.	.	1	1	1	.	.	.	.	.	1	2	3, 4, 5, 13, 14, 15	0	.
											1990-2000											.	.	Mexico	.	.	.	.	.	.	.	.	.	.	1	1	1	.	.	.	.	.	1	2	3, 4, 5, 13, 14, 15	0	.
											1990-2000											.	.	Mexico	.	.	.	.	.	.	.	.	.	.	1	1	1	.	.	.	.	.	1	2	3, 4, 5, 13, 14, 15	0	.
											1990-2000											.	.	Mexico	.	.	.	.	.	.	.	.	.	.	1	1	1	.	.	.	.	.	1	2	3, 4, 5, 13, 14, 15	0	.
											1990-2000											.	.	Mexico	.	.	.	.	.	.	.	.	.	.	1	1	1	.	.	.	.	.	1	2	3, 4, 5, 13, 14, 15	0	.
											1990-2000											.	.	Mexico	.	.	.	.	.	.	.	.	.	.	1	1	1	.	.	.	.	.	1	2	3, 4, 5, 13, 14, 15	0	.
											1990-2000											.	.	Mexico	.	.	.	.	.	.	.	.	.	.	1	1	1	.	.	.	.	.	1	2	3, 4, 5, 13, 14, 15	0	.
											1990-2000											.	.	Mexico	.	.	.	.	.	.	.	.	.	.	1	1	1	.	.	.	.	.	1	2	3, 4, 5, 13, 14, 15	0	.
											1990-2000											.	.	Mexico	.	.	.	.	.	.	.	.	.	.	1	1	1	.	.	.	.	.	1	2	3, 4, 5, 13, 14, 15	0	.
											1990-2000											.	.	Mexico	.	.	.	.	.	.	.	.	.	.	1	1	1	.	.	.	.	.	1	2	3, 4, 5, 13, 14, 15	0	.
											1990-2000											.	.	Mexico	.	.	.	.	.	.	.	.	.	.	1	1	1	.	.	.	.	.	1	2	3, 4, 5, 13, 14, 15	0	.
											1990-2000											.	.	Mexico	.	.	.	.	.	.	.	.	.	.	1	1	1	.	.	.	.	.	1	2	3, 4, 5, 13, 14, 15	0	.
											1990-2000											.	.	Mexico	.	.	.	.	.	.	.	.	.	.	1	1	1	.	.	.	.	.	1	2	3, 4, 5, 13, 14, 15	0	.
											1990-2000											.	.	Mexico	.	.	.	.	.	.	.	.	.	.	1	1	1	.	.	.	.	.	1	2	3, 4, 5, 13, 14, 15	0	.
											1990-2000											.	.	Mexico	.	.	.	.	.	.	.	.	.	.	1	1	1	.	.	.	.	.	1	2	3, 4, 5, 13, 14, 15	0	.
											1990-2000											.	.	Mexico	.	.	.	.	.	.	.	.	.	.	1	1	1	.	.	.	.	.	1	2	3, 4, 5, 13, 14, 15	0	.
											1990-2000											.	.	Mexico	.	.	.	.	.	.	.	.	.	.	1	1	1	.	.	.	.	.	1	2	3, 4, 5, 13, 14, 15	0	.
											1990-2000											.	.	Mexico	.	.	.	.	.	.	.	.	.	.	1	1	1	.	.	.	.	.	1	2	3, 4, 5, 13, 14, 15	0	.
											1990-2000											.	.	Mexico	.	.	.	.	.	.	.	.	.	.	1	1	1	.	.	.	.	.	1	2	3, 4, 5, 13, 14, 15	0	.
											1990-2000											.	.	Mexico	.	.	.	.	.	.	.	.	.	.	1	1	1	.	.	.	.	.	1	2	3, 4, 5, 13, 14, 15	0	.
											1990-2000											.	.	Mexico	.	.	.	.	.	.	.	.	.	.	1	1	1	.	.	.	.	.	1	2	3, 4, 5, 13, 14, 15	0	.
											1990-2000											.	.	Mexico	.	.	.	.	.	.	.	.	.	.	1	1	1	.	.	.	.	.	1	2	3, 4, 5, 13, 14, 15	0	.
											1990-2000											.	.	Mexico	.	.	.	.	.	.	.	.	.	.	1	1	1	.	.	.	.	.	1	2	3, 4, 5, 13, 14, 15	0	.
											1990-2000											.	.	Mexico	.	.	.	.	.	.	.	.	.	.	1	1	1	.	.	.	.	.	1	2	3, 4, 5, 13, 14, 15	0	.
											1990-2000											.	.	Mexico	.	.	.	.	.	.	.	.	.	.	1	1	1	.	.	.	.	.	1	2	3, 4, 5, 13, 14, 15	0	.
											1990-2000											.	.	Mexico	.	.	.	.	.	.	.	.	.	.	1	1	1	.	.	.	.	.	1	2	3, 4, 5, 13, 14, 15	0	.
											1990-2000											.	.	Mexico	.	.	.	.	.	.	.	.	.	.	1	1	1	.	.	.	.	.	1	2	3, 4, 5, 13, 14, 15	0	.
											1990-2000											.	.	Mexico	.	.	.	.	.	.	.	.	.	.	1	1	1	.	.	.	.	.	1	2	3, 4, 5, 13, 14, 15	0	.
											1990-2000											.	.	Mexico	.	.	.	.	.	.	.	.	.	.	1	1	1	.	.	.	.	.	1	2	3, 4, 5, 13, 14, 15	0	.
											1990-2000											.	.	Mexico	.	.	.	.	.	.	.	.	.	.	1	1	1	.	.	.	.	.	1	2	3, 4, 5, 13, 14, 15	0	.
											1990-2000											.	.	Mexico	.	.	.	.	.	.	.	.	.	.	1	1	1	.	.	.	.	.	1	2	3, 4, 5, 13, 14, 15	0	.
											1990-2000											.	.	Mexico	.	.	.	.	.	.	.	.	.	.	1	1	1	.	.	.	.	.	1	2	3, 4, 5, 13, 14, 15	0	.
											1990-2000											.	.	Mexico	.	.	.	.	.	.	.	.	.	.	1	1	1	.	.	.	.	.	1	2	3, 4, 5, 13, 14, 15	0	.
											1990-2000											.	.	Mexico	.	.	.	.	.	.	.	.	.	.	1	1	1	.	.	.	.	.	1	2	3, 4, 5, 13, 14, 15	0	.
											1990-2000											.	.	Mexico	.	.	.	.	.	.	.	.	.	.	1	1	1	.	.	.	.	.	1	2	3, 4, 5, 13, 14, 15	0	.
											1990-2000											.	.	Mexico	.	.	.	.	.	.	.	.	.	.	1	1	1	.	.	.	.	.	1	2	3, 4, 5, 13, 14, 15	0	.
											1990-2000											.	.	Mexico	.	.	.	.	.	.	.	.	.	.	1	1	1	.	.	.	.	.	1	2	3, 4, 5, 13, 14, 15	0	.
											1990-2000											.	.	Mexico	.	.	.	.	.	.	.	.	.	.	1	1	1	.	.	.	.	.	1	2	3, 4, 5, 13, 14, 15	0	.
											1990-2000											.	.	Mexico	.	.	.	.	.	.	.	.	.	.	1	1	1	.	.	.	.	.	1	2	3, 4, 5, 13, 14, 15	0	.
											1990-2000											.	.	Mexico	.	.	.	.	.	.	.	.	.	.	1	1	1	.	.	.	.	.	1	2	3, 4, 5, 13, 14, 15	0	.
											1990-2000											.	.	Mexico	.	.	.	.	.	.	.	.	.	.	1	1	1	.	.	.	.	.	1	2	3, 4, 5, 13, 14, 15	0	.
											1990-2000											.	.	Mexico	.	.	.	.	.	.	.	.	.	.	1	1	1	.	.	.	.	.	1	2	3, 4, 5, 13, 14, 15	0	.
											1990-2000											.	.	Mexico	.	.	.	.	.	.	.	.	.	.	1	1	1	.	.	.	.	.	1	2	3, 4, 5, 13, 14, 15	0	.
											1990-2000											.	.	Mexico	.	.	.	.	.	.	.	.	.	.	1	1	1	.	.	.	.	.	1	2	3, 4, 5, 13, 14, 15	0	.
											1990-2000											.	.	Mexico	.	.	.	.	.	.	.	.	.	.	1	1	1	.	.	.	.	.	1	2	3, 4, 5, 13, 14, 15	0	.
											1990-2000											.	.	Mexico	.	.	.	.	.	.	.	.	.	.	1	1	1	.	.	.	.	.	1	2	3, 4, 5, 13, 14, 15	0	.
											1990-2000											.	.	Mexico	.	.	.	.	.	.	.	.	.	.	1	1	1	.	.	.	.	.	1	2	3, 4, 5, 13, 14, 15	0	.
											1990-2000											.	.	Mexico	.	.	.	.	.	.	.	.	.	.	1	1	1	.	.	.	.	.	1	2	3, 4, 5, 13, 14, 15	0	.
											1990-2000											.	.	Mexico	.	.	.	.	.	.	.	.	.	.	1	1	1	.	.	.	.	.	1	2	3, 4, 5, 13, 14, 15	0	.
											1990-2000											.	.	Mexico	.	.	.	.	.	.	.	.	.	.	1	1	1	.	.	.	.	.	1	2	3, 4, 5, 13, 14, 15	0	.
											1990-2000											.	.	Mexico	.	.	.	.	.	.	.	.	.	.	1	1	1	.	.	.	.	.	1	2	3, 4, 5, 13, 14, 15	0	.
											1990-2000											.	.	Mexico	.	.	.	.	.	.	.	.	.	.	1	1	1	.	.	.	.	.	1	2	3, 4, 5, 13, 14, 15	0	.
											1990-2000											.	.	Mexico	.	.	.	.	.	.	.	.	.	.	1	1	1	.	.	.	.	.	1	2	3, 4, 5, 13, 14, 15	0	.
											1990-2000											.	.	Mexico	.	.	.	.	.	.	.	.	.	.	1	1	1	.	.	.	.	.	1	2	3, 4, 5, 13, 14, 15	0	.
											1990-2000											.	.	Mexico	.	.	.	.	.	.	.	.	.	.	1	1	1	.	.	.	.	.	1	2	3, 4, 5, 13, 14, 15	0	.
											1990-2000											.	.	Mexico	.	.	.	.	.	.	.	.	.	.	1	1	1	.	.	.	.	.	1	2	3, 4, 5, 13, 14, 15	0	.
											1990-2000											.	.	Mexico	.	.	.	.	.	.	.	.	.	.	1	1	1	.	.	.	.	.	1	2	3, 4, 5, 13, 14, 15	0	.
											1990-2000											.	.	Mexico	.	.	.	.	.	.	.	.	.	.	1	1	1	.	.	.	.	.	1	2	3, 4, 5, 13, 14, 15	0	.
											1990-2000											.	.	Mexico	.	.	.	.	.	.	.	.	.	.	1	1	1	.	.	.	.	.	1	2	3, 4, 5, 13, 14, 15	0	.
											1990-2000											.	.	Mexico	.	.	.	.	.	.	.	.	.	.	1	1	1	.	.	.	.	.	1	2	3, 4, 5, 13, 14, 15	0	.
											1990-2000											.	.	Mexico	.	.	.	.	.	.	.	.	.	.	1	1	1	.	.	.	.	.	1	2	3, 4, 5, 13, 14, 15	0	.
											1990-2000											.	.	Mexico	.	.	.	.	.	.	.	.	.	.	1	1	1	.	.	.	.	.	1	2	3, 4, 5, 13, 14, 15	0	.
											1990-2000											.	.	Mexico	.	.	.	.	.	.	.	.	.	.	1	1	1	.	.	.	.	.	1	2	3, 4, 5, 13, 14, 15	0	.
											1990-2000											.	.	Mexico	.	.	.	.	.	.	.	.	.	.	1	1	1	.	.	.	.	.	1	2	3, 4, 5, 13, 14, 15	0	.
											1990-2000											.	.	Mexico	.	.	.	.	.	.	.	.	.	.	1	1	1	.	.	.	.	.	1	2	3, 4, 5, 13, 14, 15	0	.
											1990-2000											.	.	Mexico	.	.	.	.	.	.	.	.	.	.	1	1	1	.	.	.	.	.	1	2	3, 4, 5, 13, 14, 15	0	.
											1990-2000											.	.	Mexico	.	.	.	.	.	.	.	.	.	.	1	1	1	.	.	.	.	.	1	2	3, 4, 5, 13, 14, 15	0	.
											1990-2000											.	.	Mexico	.	.	.	.	.	.	.	.	.	.	1	1	1	.	.	.	.	.	1	2	3, 4, 5, 13, 14, 15	0	.
											1990-2000											.	.	Mexico	.	.	.	.	.	.	.	.	.	.	1	1	1	.	.	.	.	.	1	2	3, 4, 5, 13, 14, 15	0	.
											1990-2000											.	.	Mexico	.	.	.	.	.	.	.	.	.	.	1	1	1	.	.	.	.	.	1	2	3, 4, 5, 13, 14, 15	0	.
											1990-2000											.	.	Mexico	.	.	.	.	.	.	.	.	.	.	1	1	1	.	.	.	.	.	1	2	3, 4, 5, 13, 14, 15	0	.
											1990-2000											.	.	Mexico	.	.	.	.	.	.	.	.	.	.	1	1	1	.	.	.	.	.	1	2	3, 4, 5, 13, 14, 15	0	.
											1990-2000											.	.	Mexico	.	.	.	.	.	.	.	.	.	.	1	1	1	.	.	.	.	.	1	2	3, 4, 5, 13, 14, 15	0	.
											1990-2000											.	.	Mexico	.	.	.	.	.	.	.	.	.	.	1	1	1	.	.	.	.	.	1	2	3, 4, 5, 13, 14, 15	0	.
											1990-2000											.	.	Mexico	.	.	.	.	.	.	.	.	.	.	1	1	1	.	.	.	.	.	1	2	3, 4, 5, 13, 14, 15	0	.
											1990-2000											.	.	Mexico	.	.	.	.	.	.	.	.	.	.	1	1	1	.	.	.	.	.	1	2	3, 4, 5, 13, 14, 15	0	.
											1990-2000											.	.	Mexico	.	.	.	.	.	.	.	.	.	.	1	1	1	.	.	.	.	.	1	2	3, 4, 5, 13, 14, 15	0	.
											1990-2000											.	.	Mexico	.	.	.	.	.	.	.	.	.	.	1	1	1	.	.	.	.	.	1	2	3, 4, 5, 13, 14, 15	0	.
											1990-2000											.	.	Mexico	.	.	.	.	.	.	.	.	.	.	1	1	1	.	.	.	.	.	1	2	3, 4, 5, 13, 14, 15	0	.
											1990-2000											.	.	Mexico	.	.	.	.	.	.	.	.	.	.	1	1	1	.	.	.	.	.	1	2	3, 4, 5, 13, 14, 15	0	.
											1990-2000											.	.	Mexico	.	.	.	.	.	.	.	.	.	.	1	1	1	.	.	.	.	.	1	2	3, 4, 5, 13, 14, 15	0	.
											1990-2000											.	.	Mexico	.	.	.	.	.	.	.	.	.	.	1	1	1	.	.	.	.	.	1	2	3, 4, 5, 13, 14, 15	0	.
											1990-2000											.	.	Mexico	.	.	.	.	.	.	.	.	.	.	1	1	1	.	.	.	.	.	1	2	3, 4, 5, 13, 14, 15	0	.
											1990-2000											.	.	Mexico	.	.	.	.	.	.	.	.	.	.	1	1	1	.	.	.	.	.	1	2	3, 4, 5, 13, 14, 15	0	.
											1990-2000											.	.	Mexico	.	.	.	.	.	.	.	.	.	.	1	1	1	.	.	.	.	.	1	2	3, 4, 5, 13, 14, 15	0	.
											1990-2000											.	.	Mexico	.	.	.	.	.	.	.	.	.	.	1	1	1	.	.	.	.	.	1	2	3, 4, 5, 13, 14, 15	0	.
											1990-2000											.	.	Mexico	.	.	.	.	.	.	.	.	.	.	1	1	1	.	.	.	.	.	1	2	3, 4, 5, 13, 14, 15	0	.
											1990-2000											.	.	Mexico	.	.	.	.	.	.	.	.	.	.	1	1	1	.	.	.	.	.	1	2	3, 4, 5, 13, 14, 15	0	.
											1990-2000											.	.	Mexico	.	.	.	.	.	.	.	.	.	.	1	1	1	.	.	.	.	.	1	2	3, 4, 5, 13, 14, 15	0	.
											1990-2000											.	.	Mexico	.	.	.	.	.	.	.	.	.	.	1	1	1	.	.	.	.	.	1	2	3, 4, 5, 13, 14, 15	0	.
											1990-2000											.	.	Mexico	.	.	.	.	.	.	.	.	.	.	1	1	1	.	.	.	.	.	1	2	3, 4, 5, 13, 14, 15	0	.
											1990-2000											.	.	Mexico	.	.	.	.	.	.	.	.	.	.	1	1	1	.	.	.	.	.	1	2	3, 4, 5, 13, 14, 15	0	.
											1990-2000											.	.	Mexico	.	.	.	.	.	.	.	.	.	.	1	1	1	.	.	.	.	.	1	2	3, 4, 5, 13, 14, 15	0	.
											1990-2000											.	.	Mexico	.	.	.	.	.	.	.	.	.	.	1	1	1	.	.	.	.	.	1	2	3, 4, 5, 13, 14, 15	0	.
											1990-2000											.	.	Mexico	.	.	.	.	.	.	.	.	.	.	1	1	1	.	.	.	.	.	1	2	3, 4, 5, 13, 14, 15	0	.
											1990-2000											.	.	Mexico	.	.	.	.	.	.	.	.	.	.	1	1	1	.	.	.	.	.	1	2	3, 4, 5, 13, 14, 15	0	.
											1990-2000											.	.	Mexico	.	.	.	.	.	.	.	.	.	.	1	1	1	.	.	.	.	.	1	2	3, 4, 5, 13, 14, 15	0	.
											1990-2000											.	.	Mexico	.	.	.	.	.	.	.	.	.	.	1	1	1	.	.	.	.	.	1	2	3, 4, 5, 13, 14, 15	0	.
											1990-2000											.	.	Mexico	.	.	.	.	.	.	.	.	.	.	1	1	1	.	.	.	.	.	1	2	3, 4, 5, 13, 14, 15	0	.
											1990-2000											.	.	Mexico	.	.	.	.	.	.	.	.	.	.	1	1	1	.	.	.	.	.	1	2	3, 4, 5, 13, 14, 15	0	.
											1990-2000											.	.	Mexico	.	.	.	.	.	.	.	.	.	.	1	1	1	.	.	.	.	.	1	2	3, 4, 5, 13, 14, 15	0	.
											1990-2000											.	.	Mexico	.	.	.	.	.	.	.	.	.	.	1	1	1	.	.	.	.	.	1	2	3, 4, 5, 13, 14, 15	0	.
											1990-2000											.	.	Mexico	.	.	.	.	.	.	.	.	.	.	1	1	1	.	.	.	.	.	1	2	3, 4, 5, 13, 14, 15	0	.
											1990-2000											.	.	Mexico	.	.	.	.	.	.	.	.	.	.	1	1	1	.	.	.	.	.	1	2	3, 4, 5, 13, 14, 15	0	.
											1990-2000											.	.	Mexico	.	.	.	.	.	.	.	.	.	.	1	1	1	.	.	.	.	.	1	2	3, 4, 5, 13, 14, 15	0	.
											1990-2000											.	.	Mexico	.	.	.	.	.	.	.	.	.	.	1	1	1	.	.	.	.	.	1	2	3, 4, 5, 13, 14, 15	0	.
											1990-2000											.	.	Mexico	.	.	.	.	.	.	.	.	.	.	1	1	1	.	.	.	.	.	1	2	3, 4, 5, 13, 14, 15	0	.
											1990-2000											.	.	Mexico	.	.	.	.	.	.	.	.	.	.	1	1	1	.	.	.	.	.	1	2	3, 4, 5, 13, 14, 15	0	.
											1990-2000											.	.	Mexico	.	.	.	.	.	.	.	.	.	.	1	1	1	.	.	.	.	.	1	2	3, 4, 5, 13, 14, 15	0	.
											1990-2000											.	.	Mexico	.	.	.	.	.	.	.	.	.	.	1	1	1	.	.	.	.	.	1	2	3, 4, 5, 13, 14, 15	0	.
											1990-2000											.	.	Mexico	.	.	.	.	.	.	.	.	.	.	1	1	1	.	.	.	.	.	1	2	3, 4, 5, 13, 14, 15	0	.
											1990-2000											.	.	Mexico	.	.	.	.	.	.	.	.	.	.	1	1	1	.	.	.	.	.	1	2	3, 4, 5, 13, 14, 15	0	.
											1990-2000											.	.	Mexico	.	.	.	.	.	.	.	.	.	.	1	1	1	.	.	.	.	.	1	2	3, 4, 5, 13, 14, 15	0	.
											1990-2000											.	.	Mexico	.	.	.	.	.	.	.	.	.	.	1	1	1	.	.	.	.	.	1	2	3, 4, 5, 13, 14, 15	0	.
											1990-2000											.	.	Mexico	.	.	.	.	.	.	.	.	.	.	1	1	1	.	.	.	.	.	1	2	3, 4, 5, 13, 14, 15	0	.
											1990-2000											.	.	Mexico	.	.	.	.	.	.	.	.	.	.	1	1	1	.	.	.	.	.	1	2	3, 4, 5, 13, 14, 15	0	.
											1990-2000											.	.	Mexico	.	.	.	.	.	.	.	.	.	.	1	1	1	.	.	.	.	.	1	2	3, 4, 5, 13, 14, 15	0	.
											1990-2000											.	.	Mexico	.	.	.	.	.	.	.	.	.	.	1	1	1	.	.	.	.	.	1	2	3, 4, 5, 13, 14, 15	0	.
											1990-2000											.	.	Mexico	.	.	.	.	.	.	.	.	.	.	1	1	1	.	.	.	.	.	1	2	3, 4, 5, 13, 14, 15	0	.
											1990-2000											.	.	Mexico	.	.	.	.	.	.	.	.	.	.	1	1	1	.	.	.	.	.	1	2	3, 4, 5, 13, 14, 15	0	.
											1990-2000											.	.	Mexico	.	.	.	.	.	.	.	.	.	.	1	1	1	.	.	.	.	.	1	2	3, 4, 5, 13, 14, 15	0	.
											1990-2000											.	.	Mexico	.	.	.	.	.	.	.	.	.	.	1	1	1	.	.	.	.	.	1	2	3, 4, 5, 13, 14, 15	0	.
											1990-2000											.	.	Mexico	.	.	.	.	.	.	.	.	.	.	1	1	1	.	.	.	.	.	1	2	3, 4, 5, 13, 14, 15	0	.
											1990-2000											.	.	Mexico	.	.	.	.	.	.	.	.	.	.	1	1	1	.	.	.	.	.	1	2	3, 4, 5, 13, 14, 15	0	.
											1990-2000											.	.	Mexico	.	.	.	.	.	.	.	.	.	.	1	1	1	.	.	.	.	.	1	2	3, 4, 5, 13, 14, 15	0	.
											1990-2000											.	.	Mexico	.	.	.	.	.	.	.	.	.	.	1	1	1	.	.	.	.	.	1	2	3, 4, 5, 13, 14, 15	0	.
											1990-2000											.	.	Mexico	.	.	.	.	.	.	.	.	.	.	1	1	1	.	.	.	.	.	1	2	3, 4, 5, 13, 14, 15	0	.
											1990-2000											.	.	Mexico	.	.	.	.	.	.	.	.	.	.	1	1	1	.	.	.	.	.	1	2	3, 4, 5, 13, 14, 15	0	.
											1990-2000											.	.	Mexico	.	.	.	.	.	.	.	.	.	.	1	1	1	.	.	.	.	.	1	2	3, 4, 5, 13, 14, 15	0	.
											1990-2000											.	.	Mexico	.	.	.	.	.	.	.	.	.	.	1	1	1	.	.	.	.	.	1	2	3, 4, 5, 13, 14, 15	0	.
											1990-2000											.	.	Mexico	.	.	.	.	.	.	.	.	.	.	1	1	1	.	.	.	.	.	1	2	3, 4, 5, 13, 14, 15	0	.
											1990-2000											.	.	Mexico	.	.	.	.	.	.	.	.	.	.	1	1	1	.	.	.	.	.	1	2	3, 4, 5, 13, 14, 15	0	.
											1990-2000											.	.	Mexico	.	.	.	.	.	.	.	.	.	.	1	1	1	.	.	.	.	.	1	2	3, 4, 5, 13, 14, 15	0	.
											1990-2000											.	.	Mexico	.	.	.	.	.	.	.	.	.	.	1	1	1	.	.	.	.	.	1	2	3, 4, 5, 13, 14, 15	0	.
											1990-2000											.	.	Mexico	.	.	.	.	.	.	.	.	.	.	1	1	1	.	.	.	.	.	1	2	3, 4, 5, 13, 14, 15	0	.
											1990-2000											.	.	Mexico	.	.	.	.	.	.	.	.	.	.	1	1	1	.	.	.	.	.	1	2	3, 4, 5, 13, 14, 15	0	.
											1990-2000											.	.	Mexico	.	.	.	.	.	.	.	.	.	.	1	1	1	.	.	.	.	.	1	2	3, 4, 5, 13, 14, 15	0	.
											1990-2000											.	.	Mexico	.	.	.	.	.	.	.	.	.	.	1	1	1	.	.	.	.	.	1	2	3, 4, 5, 13, 14, 15	0	.
											1990-2000											.	.	Mexico	.	.	.	.	.	.	.	.	.	.	1	1	1	.	.	.	.	.	1	2	3, 4, 5, 13, 14, 15	0	.
											1990-2000											.	.	Mexico	.	.	.	.	.	.	.	.	.	.	1	1	1	.	.	.	.	.	1	2	3, 4, 5, 13, 14, 15	0	.
											1990-2000											.	.	Mexico	.	.	.	.	.	.	.	.	.	.	1	1	1	.	.	.	.	.	1	2	3, 4, 5, 13, 14, 15	0	.
											1990-2000											.	.	Mexico	.	.	.	.	.	.	.	.	.	.	1	1	1	.	.	.	.	.	1	2	3, 4, 5, 13, 14, 15	0	.
											1990-2000											.	.	Mexico	.	.	.	.	.	.	.	.	.	.	1	1	1	.	.	.	.	.	1	2	3, 4, 5, 13, 14, 15	0	.
											1990-2000											.	.	Mexico	.	.	.	.	.	.	.	.	.	.	1	1	1	.	.	.	.	.	1	2	3, 4, 5, 13, 14, 15	0	.
											1990-2000											.	.	Mexico	.	.	.	.	.	.	.	.	.	.	1	1	1	.	.	.	.	.	1	2	3, 4, 5, 13, 14, 15	0	.
											1990-2000											.	.	Mexico	.	.	.	.	.	.	.	.	.	.	1	1	1	.	.	.	.	.	1	2	3, 4, 5, 13, 14, 15	0	.
											1990-2000											.	.	Mexico	.	.	.	.	.	.	.	.	.	.	1	1	1	.	.	.	.	.	1	2	3, 4, 5, 13, 14, 15	0	.
											1990-2000											.	.	Mexico	.	.	.	.	.	.	.	.	.	.	1	1	1	.	.	.	.	.	1	2	3, 4, 5, 13, 14, 15	0	.
											1990-2000											.	.	Mexico	.	.	.	.	.	.	.	.	.	.	1	1	1	.	.	.	.	.	1	2	3, 4, 5, 13, 14, 15	0	.
											1990-2000											.	.	Mexico	.	.	.	.	.	.	.	.	.	.	1	1	1	.	.	.	.	.	1	2	3, 4, 5, 13, 14, 15	0	.
											1990-2000											.	.	Mexico	.	.	.	.	.	.	.	.	.	.	1	1	1	.	.	.	.	.	1	2	3, 4, 5, 13, 14, 15	0	.
											1990-2000											.	.	Mexico	.	.	.	.	.	.	.	.	.	.	1	1	1	.	.	.	.	.	1	2	3, 4, 5, 13, 14, 15	0	.
											1990-2000											.	.	Mexico	.	.	.	.	.	.	.	.	.	.	1	1	1	.	.	.	.	.	1	2	3, 4, 5, 13, 14, 15	0	.
											1990-2000											.	.	Mexico	.	.	.	.	.	.	.	.	.	.	1	1	1	.	.	.	.	.	1	2	3, 4, 5, 13, 14, 15	0	.
											1990-2000											.	.	Mexico	.	.	.	.	.	.	.	.	.	.	1	1	1	.	.	.	.	.	1	2	3, 4, 5, 13, 14, 15	0	.
											1990-2000											.	.	Mexico	.	.	.	.	.	.	.	.	.	.	1	1	1	.	.	.	.	.	1	2	3, 4, 5, 13, 14, 15	0	.
											1990-2000											.	.	Mexico	.	.	.	.	.	.	.	.	.	.	1	1	1	.	.	.	.	.	1	2	3, 4, 5, 13, 14, 15	0	.
											1990-2000											.	.	Mexico	.	.	.	.	.	.	.	.	.	.	1	1	1	.	.	.	.	.	1	2	3, 4, 5, 13, 14, 15	0	.
											1990-2000											.	.	Mexico	.	.	.	.	.	.	.	.	.	.	1	1	1	.	.	.	.	.	1	2	3, 4, 5, 13, 14, 15	0	.
											1990-2000											.	.	Mexico	.	.	.	.	.	.	.	.	.	.	1	1	1	.	.	.	.	.	1	2	3, 4, 5, 13, 14, 15	0	.
											1990-2000											.	.	Mexico	.	.	.	.	.	.	.	.	.	.	1	1	1	.	.	.	.	.	1	2	3, 4, 5, 13, 14, 15	0	.
											1990-2000											.	.	Mexico	.	.	.	.	.	.	.	.	.	.	1	1	1	.	.	.	.	.	1	2	3, 4, 5, 13, 14, 15	0	.
											1990-2000											.	.	Mexico	.	.	.	.	.	.	.	.	.	.	1	1	1	.	.	.	.	.	1	2	3, 4, 5, 13, 14, 15	0	.
											1990-2000											.	.	Mexico	.	.	.	.	.	.	.	.	.	.	1	1	1	.	.	.	.	.	1	2	3, 4, 5, 13, 14, 15	0	.
											1990-2000											.	.	Mexico	.	.	.	.	.	.	.	.	.	.	1	1	1	.	.	.	.	.	1	2	3, 4, 5, 13, 14, 15	0	.
											1990-2000											.	.	Mexico	.	.	.	.	.	.	.	.	.	.	1	1	1	.	.	.	.	.	1	2	3, 4, 5, 13, 14, 15	0	.
											1990-2000											.	.	Mexico	.	.	.	.	.	.	.	.	.	.	1	1	1	.	.	.	.	.	1	2	3, 4, 5, 13, 14, 15	0	.
											1990-2000											.	.	Mexico	.	.	.	.	.	.	.	.	.	.	1	1	1	.	.	.	.	.	1	2	3, 4, 5, 13, 14, 15	0	.
											1990-2000											.	.	Mexico	.	.	.	.	.	.	.	.	.	.	1	1	1	.	.	.	.	.	1	2	3, 4, 5, 13, 14, 15	0	.
											1990-2000											.	.	Mexico	.	.	.	.	.	.	.	.	.	.	1	1	1	.	.	.	.	.	1	2	3, 4, 5, 13, 14, 15	0	.
											1990-2000											.	.	Mexico	.	.	.	.	.	.	.	.	.	.	1	1	1	.	.	.	.	.	1	2	3, 4, 5, 13, 14, 15	0	.
											1990-2000											.	.	Mexico	.	.	.	.	.	.	.	.	.	.	1	1	1	.	.	.	.	.	1	2	3, 4, 5, 13, 14, 15	0	.
											1990-2000											.	.	Mexico	.	.	.	.	.	.	.	.	.	.	1	1	1	.	.	.	.	.	1	2	3, 4, 5, 13, 14, 15	0	.
											1990-2000											.	.	Mexico	.	.	.	.	.	.	.	.	.	.	1	1	1	.	.	.	.	.	1	2	8, 9, 10, 17, 18, 19	0	.
											1990-2000											.	.	Mexico	.	.	.	.	.	.	.	.	.	.	1	1	1	.	.	.	.	.	1	2	8, 9, 10, 17, 18, 19	0	.
											1990-2000											.	.	Mexico	.	.	.	.	.	.	.	.	.	.	1	1	1	.	.	.	.	.	1	2	8, 9, 10, 17, 18, 19	0	.
											1990-2000											.	.	Mexico	.	.	.	.	.	.	.	.	.	.	1	1	1	.	.	.	.	.	1	2	8, 9, 10, 17, 18, 19	0	.
											1990-2000											.	.	Mexico	.	.	.	.	.	.	.	.	.	.	1	1	1	.	.	.	.	.	1	2	8, 9, 10, 17, 18, 19	0	.
											1990-2000											.	.	Mexico	.	.	.	.	.	.	.	.	.	.	1	1	1	.	.	.	.	.	1	2	8, 9, 10, 17, 18, 19	0	.
											1990-2000											.	.	Mexico	.	.	.	.	.	.	.	.	.	.	1	1	1	.	.	.	.	.	1	2	8, 9, 10, 17, 18, 19	0	.
											1990-2000											.	.	Mexico	.	.	.	.	.	.	.	.	.	.	1	1	1	.	.	.	.	.	1	2	8, 9, 10, 17, 18, 19	0	.
											1990-2000											.	.	Mexico	.	.	.	.	.	.	.	.	.	.	1	1	1	.	.	.	.	.	1	2	8, 9, 10, 17, 18, 19	0	.
											1990-2000											.	.	Mexico	.	.	.	.	.	.	.	.	.	.	1	1	1	.	.	.	.	.	1	2	8, 9, 10, 17, 18, 19	0	.
											1990-2000											.	.	Mexico	.	.	.	.	.	.	.	.	.	.	1	1	1	.	.	.	.	.	1	2	8, 9, 10, 17, 18, 19	0	.
											1990-2000											.	.	Mexico	.	.	.	.	.	.	.	.	.	.	1	1	1	.	.	.	.	.	1	2	8, 9, 10, 17, 18, 19	0	.
											1990-2000											.	.	Mexico	.	.	.	.	.	.	.	.	.	.	1	1	1	.	.	.	.	.	1	2	8, 9, 10, 17, 18, 19	0	.
											1990-2000											.	.	Mexico	.	.	.	.	.	.	.	.	.	.	1	1	1	.	.	.	.	.	1	2	8, 9, 10, 17, 18, 19	0	.
											1990-2000											.	.	Mexico	.	.	.	.	.	.	.	.	.	.	1	1	1	.	.	.	.	.	1	2	8, 9, 10, 17, 18, 19	0	.
											1990-2000											.	.	Mexico	.	.	.	.	.	.	.	.	.	.	1	1	1	.	.	.	.	.	1	2	8, 9, 10, 17, 18, 19	0	.
											1990-2000											.	.	Mexico	.	.	.	.	.	.	.	.	.	.	1	1	1	.	.	.	.	.	1	2	8, 9, 10, 17, 18, 19	0	.
											1990-2000											.	.	Mexico	.	.	.	.	.	.	.	.	.	.	1	1	1	.	.	.	.	.	1	2	8, 9, 10, 17, 18, 19	0	.
											1990-2000											.	.	Mexico	.	.	.	.	.	.	.	.	.	.	1	1	1	.	.	.	.	.	1	2	8, 9, 10, 17, 18, 19	0	.
											1990-2000											.	.	Mexico	.	.	.	.	.	.	.	.	.	.	1	1	1	.	.	.	.	.	1	2	8, 9, 10, 17, 18, 19	0	.
											1990-2000											.	.	Mexico	.	.	.	.	.	.	.	.	.	.	1	1	1	.	.	.	.	.	1	2	8, 9, 10, 17, 18, 19	0	.
											1990-2000											.	.	Mexico	.	.	.	.	.	.	.	.	.	.	1	1	1	.	.	.	.	.	1	2	8, 9, 10, 17, 18, 19	0	.
											1990-2000											.	.	Mexico	.	.	.	.	.	.	.	.	.	.	1	1	1	.	.	.	.	.	1	2	8, 9, 10, 17, 18, 19	0	.
											1990-2000											.	.	Mexico	.	.	.	.	.	.	.	.	.	.	1	1	1	.	.	.	.	.	1	2	8, 9, 10, 17, 18, 19	0	.
											1990-2000											.	.	Mexico	.	.	.	.	.	.	.	.	.	.	1	1	1	.	.	.	.	.	1	2	8, 9, 10, 17, 18, 19	0	.
											1990-2000											.	.	Mexico	.	.	.	.	.	.	.	.	.	.	1	1	1	.	.	.	.	.	1	2	8, 9, 10, 17, 18, 19	0	.
											1990-2000											.	.	Mexico	.	.	.	.	.	.	.	.	.	.	1	1	1	.	.	.	.	.	1	2	8, 9, 10, 17, 18, 19	0	.
											1990-2000											.	.	Mexico	.	.	.	.	.	.	.	.	.	.	1	1	1	.	.	.	.	.	1	2	8, 9, 10, 17, 18, 19	0	.
											1990-2000											.	.	Mexico	.	.	.	.	.	.	.	.	.	.	1	1	1	.	.	.	.	.	1	2	8, 9, 10, 17, 18, 19	0	.
											1990-2000											.	.	Mexico	.	.	.	.	.	.	.	.	.	.	1	1	1	.	.	.	.	.	1	2	8, 9, 10, 17, 18, 19	0	.
											1990-2000											.	.	Mexico	.	.	.	.	.	.	.	.	.	.	1	1	1	.	.	.	.	.	1	2	8, 9, 10, 17, 18, 19	0	.
											1990-2000											.	.	Mexico	.	.	.	.	.	.	.	.	.	.	1	1	1	.	.	.	.	.	1	2	8, 9, 10, 17, 18, 19	0	.
											1990-2000											.	.	Mexico	.	.	.	.	.	.	.	.	.	.	1	1	1	.	.	.	.	.	1	2	8, 9, 10, 17, 18, 19	0	.
											1990-2000											.	.	Mexico	.	.	.	.	.	.	.	.	.	.	1	1	1	.	.	.	.	.	1	2	8, 9, 10, 17, 18, 19	0	.
											1990-2000											.	.	Mexico	.	.	.	.	.	.	.	.	.	.	1	1	1	.	.	.	.	.	1	2	8, 9, 10, 17, 18, 19	0	.
											1990-2000											.	.	Mexico	.	.	.	.	.	.	.	.	.	.	1	1	1	.	.	.	.	.	1	2	8, 9, 10, 17, 18, 19	0	.
											1990-2000											.	.	Mexico	.	.	.	.	.	.	.	.	.	.	1	1	1	.	.	.	.	.	1	2	8, 9, 10, 17, 18, 19	0	.
											1990-2000											.	.	Mexico	.	.	.	.	.	.	.	.	.	.	1	1	1	.	.	.	.	.	1	2	8, 9, 10, 17, 18, 19	0	.
											1990-2000											.	.	Mexico	.	.	.	.	.	.	.	.	.	.	1	1	1	.	.	.	.	.	1	2	8, 9, 10, 17, 18, 19	0	.
											1990-2000											.	.	Mexico	.	.	.	.	.	.	.	.	.	.	1	1	1	.	.	.	.	.	1	2	8, 9, 10, 17, 18, 19	0	.
											1990-2000											.	.	Mexico	.	.	.	.	.	.	.	.	.	.	1	1	1	.	.	.	.	.	1	2	8, 9, 10, 17, 18, 19	0	.
											1990-2000											.	.	Mexico	.	.	.	.	.	.	.	.	.	.	1	1	1	.	.	.	.	.	1	2	8, 9, 10, 17, 18, 19	0	.
											1990-2000											.	.	Mexico	.	.	.	.	.	.	.	.	.	.	1	1	1	.	.	.	.	.	1	2	8, 9, 10, 17, 18, 19	0	.
											1990-2000											.	.	Mexico	.	.	.	.	.	.	.	.	.	.	1	1	1	.	.	.	.	.	1	2	8, 9, 10, 17, 18, 19	0	.
											1990-2000											.	.	Mexico	.	.	.	.	.	.	.	.	.	.	1	1	1	.	.	.	.	.	1	2	8, 9, 10, 17, 18, 19	0	.
											1990-2000											.	.	Mexico	.	.	.	.	.	.	.	.	.	.	1	1	1	.	.	.	.	.	1	2	8, 9, 10, 17, 18, 19	0	.
											1990-2000											.	.	Mexico	.	.	.	.	.	.	.	.	.	.	1	1	1	.	.	.	.	.	1	2	8, 9, 10, 17, 18, 19	0	.
											1990-2000											.	.	Mexico	.	.	.	.	.	.	.	.	.	.	1	1	1	.	.	.	.	.	1	2	8, 9, 10, 17, 18, 19	0	.
											1990-2000											.	.	Mexico	.	.	.	.	.	.	.	.	.	.	1	1	1	.	.	.	.	.	1	2	8, 9, 10, 17, 18, 19	0	.
											1990-2000											.	.	Mexico	.	.	.	.	.	.	.	.	.	.	1	1	1	.	.	.	.	.	1	2	8, 9, 10, 17, 18, 19	0	.
											1990-2000											.	.	Mexico	.	.	.	.	.	.	.	.	.	.	1	1	1	.	.	.	.	.	1	2	8, 9, 10, 17, 18, 19	0	.
											1990-2000											.	.	Mexico	.	.	.	.	.	.	.	.	.	.	1	1	1	.	.	.	.	.	1	2	8, 9, 10, 17, 18, 19	0	.
											1990-2000											.	.	Mexico	.	.	.	.	.	.	.	.	.	.	1	1	1	.	.	.	.	.	1	2	8, 9, 10, 17, 18, 19	0	.
											1990-2000											.	.	Mexico	.	.	.	.	.	.	.	.	.	.	1	1	1	.	.	.	.	.	1	2	8, 9, 10, 17, 18, 19	0	.
											1990-2000											.	.	Mexico	.	.	.	.	.	.	.	.	.	.	1	1	1	.	.	.	.	.	1	2	8, 9, 10, 17, 18, 19	0	.
											1990-2000											.	.	Mexico	.	.	.	.	.	.	.	.	.	.	1	1	1	.	.	.	.	.	1	2	8, 9, 10, 17, 18, 19	0	.
											1990-2000											.	.	Mexico	.	.	.	.	.	.	.	.	.	.	1	1	1	.	.	.	.	.	1	2	8, 9, 10, 17, 18, 19	0	.
											1990-2000											.	.	Mexico	.	.	.	.	.	.	.	.	.	.	1	1	1	.	.	.	.	.	1	2	8, 9, 10, 17, 18, 19	0	.
											1990-2000											.	.	Mexico	.	.	.	.	.	.	.	.	.	.	1	1	1	.	.	.	.	.	1	2	8, 9, 10, 17, 18, 19	0	.
											1990-2000											.	.	Mexico	.	.	.	.	.	.	.	.	.	.	1	1	1	.	.	.	.	.	1	2	8, 9, 10, 17, 18, 19	0	.
											1990-2000											.	.	Mexico	.	.	.	.	.	.	.	.	.	.	1	1	1	.	.	.	.	.	1	2	8, 9, 10, 17, 18, 19	0	.
											1990-2000											.	.	Mexico	.	.	.	.	.	.	.	.	.	.	1	1	1	.	.	.	.	.	1	2	8, 9, 10, 17, 18, 19	0	.
											1990-2000											.	.	Mexico	.	.	.	.	.	.	.	.	.	.	1	1	1	.	.	.	.	.	1	2	8, 9, 10, 17, 18, 19	0	.
											1990-2000											.	.	Mexico	.	.	.	.	.	.	.	.	.	.	1	1	1	.	.	.	.	.	1	2	8, 9, 10, 17, 18, 19	0	.
											1990-2000											.	.	Mexico	.	.	.	.	.	.	.	.	.	.	1	1	1	.	.	.	.	.	1	2	8, 9, 10, 17, 18, 19	0	.
											1990-2000											.	.	Mexico	.	.	.	.	.	.	.	.	.	.	1	1	1	.	.	.	.	.	1	2	8, 9, 10, 17, 18, 19	0	.
											1990-2000											.	.	Mexico	.	.	.	.	.	.	.	.	.	.	1	1	1	.	.	.	.	.	1	2	8, 9, 10, 17, 18, 19	0	.
											1990-2000											.	.	Mexico	.	.	.	.	.	.	.	.	.	.	1	1	1	.	.	.	.	.	1	2	8, 9, 10, 17, 18, 19	0	.
											1990-2000											.	.	Mexico	.	.	.	.	.	.	.	.	.	.	1	1	1	.	.	.	.	.	1	2	8, 9, 10, 17, 18, 19	0	.
											1990-2000											.	.	Mexico	.	.	.	.	.	.	.	.	.	.	1	1	1	.	.	.	.	.	1	2	8, 9, 10, 17, 18, 19	0	.
											1990-2000											.	.	Mexico	.	.	.	.	.	.	.	.	.	.	1	1	1	.	.	.	.	.	1	2	8, 9, 10, 17, 18, 19	0	.
											1990-2000											.	.	Mexico	.	.	.	.	.	.	.	.	.	.	1	1	1	.	.	.	.	.	1	2	8, 9, 10, 17, 18, 19	0	.
											1990-2000											.	.	Mexico	.	.	.	.	.	.	.	.	.	.	1	1	1	.	.	.	.	.	1	2	8, 9, 10, 17, 18, 19	0	.
											1990-2000											.	.	Mexico	.	.	.	.	.	.	.	.	.	.	1	1	1	.	.	.	.	.	1	2	8, 9, 10, 17, 18, 19	0	.
											1990-2000											.	.	Mexico	.	.	.	.	.	.	.	.	.	.	1	1	1	.	.	.	.	.	1	2	8, 9, 10, 17, 18, 19	0	.
											1990-2000											.	.	Mexico	.	.	.	.	.	.	.	.	.	.	1	1	1	.	.	.	.	.	1	2	8, 9, 10, 17, 18, 19	0	.
											1990-2000											.	.	Mexico	.	.	.	.	.	.	.	.	.	.	1	1	1	.	.	.	.	.	1	2	8, 9, 10, 17, 18, 19	0	.
											1990-2000											.	.	Mexico	.	.	.	.	.	.	.	.	.	.	1	1	1	.	.	.	.	.	1	2	8, 9, 10, 17, 18, 19	0	.
											1990-2000											.	.	Mexico	.	.	.	.	.	.	.	.	.	.	1	1	1	.	.	.	.	.	1	2	8, 9, 10, 17, 18, 19	0	.
											1990-2000											.	.	Mexico	.	.	.	.	.	.	.	.	.	.	1	1	1	.	.	.	.	.	1	2	8, 9, 10, 17, 18, 19	0	.
											1990-2000											.	.	Mexico	.	.	.	.	.	.	.	.	.	.	1	1	1	.	.	.	.	.	1	2	8, 9, 10, 17, 18, 19	0	.
											1990-2000											.	.	Mexico	.	.	.	.	.	.	.	.	.	.	1	1	1	.	.	.	.	.	1	2	8, 9, 10, 17, 18, 19	0	.
											1990-2000											.	.	Mexico	.	.	.	.	.	.	.	.	.	.	1	1	1	.	.	.	.	.	1	2	8, 9, 10, 17, 18, 19	0	.
											1990-2000											.	.	Mexico	.	.	.	.	.	.	.	.	.	.	1	1	1	.	.	.	.	.	1	2	8, 9, 10, 17, 18, 19	0	.
											1990-2000											.	.	Mexico	.	.	.	.	.	.	.	.	.	.	1	1	1	.	.	.	.	.	1	2	8, 9, 10, 17, 18, 19	0	.
											1990-2000											.	.	Mexico	.	.	.	.	.	.	.	.	.	.	1	1	1	.	.	.	.	.	1	2	8, 9, 10, 17, 18, 19	0	.
											1990-2000											.	.	Mexico	.	.	.	.	.	.	.	.	.	.	1	1	1	.	.	.	.	.	1	2	8, 9, 10, 17, 18, 19	0	.
											1990-2000											.	.	Mexico	.	.	.	.	.	.	.	.	.	.	1	1	1	.	.	.	.	.	1	2	8, 9, 10, 17, 18, 19	0	.
											1990-2000											.	.	Mexico	.	.	.	.	.	.	.	.	.	.	1	1	1	.	.	.	.	.	1	2	8, 9, 10, 17, 18, 19	0	.
											1990-2000											.	.	Mexico	.	.	.	.	.	.	.	.	.	.	1	1	1	.	.	.	.	.	1	2	8, 9, 10, 17, 18, 19	0	.
											1990-2000											.	.	Mexico	.	.	.	.	.	.	.	.	.	.	1	1	1	.	.	.	.	.	1	2	8, 9, 10, 17, 18, 19	0	.
											1990-2000											.	.	Mexico	.	.	.	.	.	.	.	.	.	.	1	1	1	.	.	.	.	.	1	2	8, 9, 10, 17, 18, 19	0	.
											1990-2000											.	.	Mexico	.	.	.	.	.	.	.	.	.	.	1	1	1	.	.	.	.	.	1	2	8, 9, 10, 17, 18, 19	0	.
											1990-2000											.	.	Mexico	.	.	.	.	.	.	.	.	.	.	1	1	1	.	.	.	.	.	1	2	8, 9, 10, 17, 18, 19	0	.
											1990-2000											.	.	Mexico	.	.	.	.	.	.	.	.	.	.	1	1	1	.	.	.	.	.	1	2	8, 9, 10, 17, 18, 19	0	.
											1990-2000											.	.	Mexico	.	.	.	.	.	.	.	.	.	.	1	1	1	.	.	.	.	.	1	2	8, 9, 10, 17, 18, 19	0	.
											1990-2000											.	.	Mexico	.	.	.	.	.	.	.	.	.	.	1	1	1	.	.	.	.	.	1	2	8, 9, 10, 17, 18, 19	0	.
											1990-2000											.	.	Mexico	.	.	.	.	.	.	.	.	.	.	1	1	1	.	.	.	.	.	1	2	8, 9, 10, 17, 18, 19	0	.
											1990-2000											.	.	Mexico	.	.	.	.	.	.	.	.	.	.	1	1	1	.	.	.	.	.	1	2	8, 9, 10, 17, 18, 19	0	.
											1990-2000											.	.	Mexico	.	.	.	.	.	.	.	.	.	.	1	1	1	.	.	.	.	.	1	2	8, 9, 10, 17, 18, 19	0	.
											1990-2000											.	.	Mexico	.	.	.	.	.	.	.	.	.	.	1	1	1	.	.	.	.	.	1	2	8, 9, 10, 17, 18, 19	0	.
											1990-2000											.	.	Mexico	.	.	.	.	.	.	.	.	.	.	1	1	1	.	.	.	.	.	1	2	8, 9, 10, 17, 18, 19	0	.
											1990-2000											.	.	Mexico	.	.	.	.	.	.	.	.	.	.	1	1	1	.	.	.	.	.	1	2	8, 9, 10, 17, 18, 19	0	.
											1990-2000											.	.	Mexico	.	.	.	.	.	.	.	.	.	.	1	1	1	.	.	.	.	.	1	2	8, 9, 10, 17, 18, 19	0	.
											1990-2000											.	.	Mexico	.	.	.	.	.	.	.	.	.	.	1	1	1	.	.	.	.	.	1	2	8, 9, 10, 17, 18, 19	0	.
											1990-2000											.	.	Mexico	.	.	.	.	.	.	.	.	.	.	1	1	1	.	.	.	.	.	1	2	8, 9, 10, 17, 18, 19	0	.
											1990-2000											.	.	Mexico	.	.	.	.	.	.	.	.	.	.	1	1	1	.	.	.	.	.	1	2	8, 9, 10, 17, 18, 19	0	.
											1990-2000											.	.	Mexico	.	.	.	.	.	.	.	.	.	.	1	1	1	.	.	.	.	.	1	2	8, 9, 10, 17, 18, 19	0	.
											1990-2000											.	.	Mexico	.	.	.	.	.	.	.	.	.	.	1	1	1	.	.	.	.	.	1	2	8, 9, 10, 17, 18, 19	0	.
											1990-2000											.	.	Mexico	.	.	.	.	.	.	.	.	.	.	1	1	1	.	.	.	.	.	1	2	8, 9, 10, 17, 18, 19	0	.
											1990-2000											.	.	Mexico	.	.	.	.	.	.	.	.	.	.	1	1	1	.	.	.	.	.	1	2	8, 9, 10, 17, 18, 19	0	.
											1990-2000											.	.	Mexico	.	.	.	.	.	.	.	.	.	.	1	1	1	.	.	.	.	.	1	2	8, 9, 10, 17, 18, 19	0	.
											1990-2000											.	.	Mexico	.	.	.	.	.	.	.	.	.	.	1	1	1	.	.	.	.	.	1	2	8, 9, 10, 17, 18, 19	0	.
											1990-2000											.	.	Mexico	.	.	.	.	.	.	.	.	.	.	1	1	1	.	.	.	.	.	1	2	8, 9, 10, 17, 18, 19	0	.
											1990-2000											.	.	Mexico	.	.	.	.	.	.	.	.	.	.	1	1	1	.	.	.	.	.	1	2	8, 9, 10, 17, 18, 19	0	.
											1990-2000											.	.	Mexico	.	.	.	.	.	.	.	.	.	.	1	1	1	.	.	.	.	.	1	2	8, 9, 10, 17, 18, 19	0	.
											1990-2000											.	.	Mexico	.	.	.	.	.	.	.	.	.	.	1	1	1	.	.	.	.	.	1	2	8, 9, 10, 17, 18, 19	0	.
											1990-2000											.	.	Mexico	.	.	.	.	.	.	.	.	.	.	1	1	1	.	.	.	.	.	1	2	8, 9, 10, 17, 18, 19	0	.
											1990-2000											.	.	Mexico	.	.	.	.	.	.	.	.	.	.	1	1	1	.	.	.	.	.	1	2	8, 9, 10, 17, 18, 19	0	.
											1990-2000											.	.	Mexico	.	.	.	.	.	.	.	.	.	.	1	1	1	.	.	.	.	.	1	2	8, 9, 10, 17, 18, 19	0	.
											1990-2000											.	.	Mexico	.	.	.	.	.	.	.	.	.	.	1	1	1	.	.	.	.	.	1	2	8, 9, 10, 17, 18, 19	0	.
											1990-2000											.	.	Mexico	.	.	.	.	.	.	.	.	.	.	1	1	1	.	.	.	.	.	1	2	8, 9, 10, 17, 18, 19	0	.
											1990-2000											.	.	Mexico	.	.	.	.	.	.	.	.	.	.	1	1	1	.	.	.	.	.	1	2	8, 9, 10, 17, 18, 19	0	.
											1990-2000											.	.	Mexico	.	.	.	.	.	.	.	.	.	.	1	1	1	.	.	.	.	.	1	2	8, 9, 10, 17, 18, 19	0	.
											1990-2000											.	.	Mexico	.	.	.	.	.	.	.	.	.	.	1	1	1	.	.	.	.	.	1	2	8, 9, 10, 17, 18, 19	0	.
											1990-2000											.	.	Mexico	.	.	.	.	.	.	.	.	.	.	1	1	1	.	.	.	.	.	1	2	8, 9, 10, 17, 18, 19	0	.
											1990-2000											.	.	Mexico	.	.	.	.	.	.	.	.	.	.	1	1	1	.	.	.	.	.	1	2	8, 9, 10, 17, 18, 19	0	.
											1990-2000											.	.	Mexico	.	.	.	.	.	.	.	.	.	.	1	1	1	.	.	.	.	.	1	2	8, 9, 10, 17, 18, 19	0	.
											1990-2000											.	.	Mexico	.	.	.	.	.	.	.	.	.	.	1	1	1	.	.	.	.	.	1	2	8, 9, 10, 17, 18, 19	0	.
											1990-2000											.	.	Mexico	.	.	.	.	.	.	.	.	.	.	1	1	1	.	.	.	.	.	1	2	8, 9, 10, 17, 18, 19	0	.
											1990-2000											.	.	Mexico	.	.	.	.	.	.	.	.	.	.	1	1	1	.	.	.	.	.	1	2	8, 9, 10, 17, 18, 19	0	.
											1990-2000											.	.	Mexico	.	.	.	.	.	.	.	.	.	.	1	1	1	.	.	.	.	.	1	2	8, 9, 10, 17, 18, 19	0	.
											1990-2000											.	.	Mexico	.	.	.	.	.	.	.	.	.	.	1	1	1	.	.	.	.	.	1	2	8, 9, 10, 17, 18, 19	0	.
											1990-2000											.	.	Mexico	.	.	.	.	.	.	.	.	.	.	1	1	1	.	.	.	.	.	1	2	8, 9, 10, 17, 18, 19	0	.
											1990-2000											.	.	Mexico	.	.	.	.	.	.	.	.	.	.	1	1	1	.	.	.	.	.	1	2	8, 9, 10, 17, 18, 19	0	.
											1990-2000											.	.	Mexico	.	.	.	.	.	.	.	.	.	.	1	1	1	.	.	.	.	.	1	2	8, 9, 10, 17, 18, 19	0	.
											1990-2000											.	.	Mexico	.	.	.	.	.	.	.	.	.	.	1	1	1	.	.	.	.	.	1	2	8, 9, 10, 17, 18, 19	0	.
											1990-2000											.	.	Mexico	.	.	.	.	.	.	.	.	.	.	1	1	1	.	.	.	.	.	1	2	8, 9, 10, 17, 18, 19	0	.
											1990-2000											.	.	Mexico	.	.	.	.	.	.	.	.	.	.	1	1	1	.	.	.	.	.	1	2	8, 9, 10, 17, 18, 19	0	.
											1990-2000											.	.	Mexico	.	.	.	.	.	.	.	.	.	.	1	1	1	.	.	.	.	.	1	2	8, 9, 10, 17, 18, 19	0	.
											1990-2000											.	.	Mexico	.	.	.	.	.	.	.	.	.	.	1	1	1	.	.	.	.	.	1	2	8, 9, 10, 17, 18, 19	0	.
											1990-2000											.	.	Mexico	.	.	.	.	.	.	.	.	.	.	1	1	1	.	.	.	.	.	1	2	8, 9, 10, 17, 18, 19	0	.
											1990-2000											.	.	Mexico	.	.	.	.	.	.	.	.	.	.	1	1	1	.	.	.	.	.	1	2	8, 9, 10, 17, 18, 19	0	.
											1990-2000											.	.	Mexico	.	.	.	.	.	.	.	.	.	.	1	1	1	.	.	.	.	.	1	2	8, 9, 10, 17, 18, 19	0	.
											1990-2000											.	.	Mexico	.	.	.	.	.	.	.	.	.	.	1	1	1	.	.	.	.	.	1	2	8, 9, 10, 17, 18, 19	0	.
											1990-2000											.	.	Mexico	.	.	.	.	.	.	.	.	.	.	1	1	1	.	.	.	.	.	1	2	8, 9, 10, 17, 18, 19	0	.
											1990-2000											.	.	Mexico	.	.	.	.	.	.	.	.	.	.	1	1	1	.	.	.	.	.	1	2	8, 9, 10, 17, 18, 19	0	.
											1990-2000											.	.	Mexico	.	.	.	.	.	.	.	.	.	.	1	1	1	.	.	.	.	.	1	2	8, 9, 10, 17, 18, 19	0	.
											1990-2000											.	.	Mexico	.	.	.	.	.	.	.	.	.	.	1	1	1	.	.	.	.	.	1	2	8, 9, 10, 17, 18, 19	0	.
											1990-2000											.	.	Mexico	.	.	.	.	.	.	.	.	.	.	1	1	1	.	.	.	.	.	1	2	8, 9, 10, 17, 18, 19	0	.
											1990-2000											.	.	Mexico	.	.	.	.	.	.	.	.	.	.	1	1	1	.	.	.	.	.	1	2	8, 9, 10, 17, 18, 19	0	.
											1990-2000											.	.	Mexico	.	.	.	.	.	.	.	.	.	.	1	1	1	.	.	.	.	.	1	2	8, 9, 10, 17, 18, 19	0	.
											1990-2000											.	.	Mexico	.	.	.	.	.	.	.	.	.	.	1	1	1	.	.	.	.	.	1	2	8, 9, 10, 17, 18, 19	0	.
											1990-2000											.	.	Mexico	.	.	.	.	.	.	.	.	.	.	1	1	1	.	.	.	.	.	1	2	8, 9, 10, 17, 18, 19	0	.
											1990-2000											.	.	Mexico	.	.	.	.	.	.	.	.	.	.	1	1	1	.	.	.	.	.	1	2	8, 9, 10, 17, 18, 19	0	.
											1990-2000											.	.	Mexico	.	.	.	.	.	.	.	.	.	.	1	1	1	.	.	.	.	.	1	2	8, 9, 10, 17, 18, 19	0	.
											1990-2000											.	.	Mexico	.	.	.	.	.	.	.	.	.	.	1	1	1	.	.	.	.	.	1	2	8, 9, 10, 17, 18, 19	0	.
											1990-2000											.	.	Mexico	.	.	.	.	.	.	.	.	.	.	1	1	1	.	.	.	.	.	1	2	8, 9, 10, 17, 18, 19	0	.
											1990-2000											.	.	Mexico	.	.	.	.	.	.	.	.	.	.	1	1	1	.	.	.	.	.	1	2	8, 9, 10, 17, 18, 19	0	.
											1990-2000											.	.	Mexico	.	.	.	.	.	.	.	.	.	.	1	1	1	.	.	.	.	.	1	2	8, 9, 10, 17, 18, 19	0	.
											1990-2000											.	.	Mexico	.	.	.	.	.	.	.	.	.	.	1	1	1	.	.	.	.	.	1	2	8, 9, 10, 17, 18, 19	0	.
											1990-2000											.	.	Mexico	.	.	.	.	.	.	.	.	.	.	1	1	1	.	.	.	.	.	1	2	8, 9, 10, 17, 18, 19	0	.
											1990-2000											.	.	Mexico	.	.	.	.	.	.	.	.	.	.	1	1	1	.	.	.	.	.	1	2	8, 9, 10, 17, 18, 19	0	.
											1990-2000											.	.	Mexico	.	.	.	.	.	.	.	.	.	.	1	1	1	.	.	.	.	.	1	2	8, 9, 10, 17, 18, 19	0	.
117	1	1			2022	Makino, T.	Cutaneous gnathostomiasis caused by Gnathostoma spinigerum	The British journal of dermatology	Japan	Case report	2022	.	1	.	English	1	0	.	.	1	1	40	1	Myanmar	730	Japan	1	.	1	.	.	.	.	.	1	1	1	14	.	.	1	.	1	2	16D	0	.
118, 120	1	1			1929, 1939	Maplestone, P. A.	A Case of Human Infection with a Gnathostome in India, A Case of Gnathostomiasis with Some Interesting Features	The Indian Medical Gazette	India	Case report	1929, 1939	.	1	.	English	1	0	.	.	1	1	26	0	India	.	India	0	.	1	.	.	.	0	.	1	1	1	.	.	.	2	0	1	1, 2, 4	5A, 15B, 2B, 2A, 3A, 4A	0	.
119	1	1			1937	Maplestone, P. A.	Gnathostomiasis in Human Beings	The Indian Medical Gazette	India	Case report	1937	.	1	.	English	1	0	.	.	1	1	.	0	India	.	India	0	.	.	.	.	.	0	.	1	1	1	90	.	.	1	0	1	2	3B, 4B, 5B	0	.
121	1	1			1995	Matsuno	Ileus caused by Gnathostoma doloresi larvae invading the colonic wall: Report of a case	Stomach and Intestine	Japan	Case report	1995	.	1	.	English	1	0	.	.	1	1	57	0	Japan	7	Japan	0	.	Snake	.	.	.	0	.	1	1	1	0	1	.	1	.	0	.	.	1	Colon	Colon	Colon (surgical)
122	1	1			1973	Mazaud, R.	A case of human gnathostomosis in Cambodia	Bulletin de la Société de Pathologie Exotique		Case report	1968	.	1	.	French	1	0	.	.	1	1	31	1	Cambodia	.	Cambodia	0	.	.	.	.	.	.	.	1	1	1	14	1	.	1	1	1	2, 4	6A, 16B	1	Liver	Liver	Liver (surgical)
123	1	1			2003	Menard, A	Imported cutaneous gnathostomiasis: report of five cases	Transactions of the Royal Society of Tropical Medicine and Hygiene	France	Case series	1991-2000	.	1	.	English	5	0	.	.	0	1	Mean 42.2	1	Cambodia	62 (10-150)	France	1	.	1	.	.	.	.	.	1	1	0	180 (20-730)	.	.	.	1	1	1, 6	.	0	.
											1991-2000											Mean 42.2	1	Cambodia	62 (10-150)	France	1	.	1	.	.	.	.	.	1	1	0	180 (20-730)	.	.	.	1	1	1, 8	.	0	.
											1991-2000											Mean 42.2	1	Cambodia	62 (10-150)	France	1	.	1	.	.	.	.	.	1	1	0	180 (20-730)	.	.	.	.	1	1	.	0	.
											1991-2000											Mean 42.2	1	Thailand	62 (10-150)	France	1	.	1	.	.	.	.	.	1	1	0	180 (20-730)	.	.	.	.	1	2, 7	.	0	.
											1991-2000											Mean 42.2	0	Vietnam	62 (10-150)	France	1	.	.	.	.	.	.	0	1	1	0	180 (20-730)	.	.	.	.	1	2, 7	.	0	.
124	1	1			1991	Migasena, S.	Gnathostoma larva migrans among guests of a New Year party	The Southeast Asian journal of tropical medicine and public health	Thailand	Case Series	1991	.	1	.	English	9	0	.	.	0	1	.	.	Thailand	1	Thailand	0	.	1	.	.	.	.	.	1	1	0	.	.	.	.	.	1	2, 3	1B, 6A, 6B	0	.
											1991											.	.	Thailand	1	Thailand	0	.	1	.	.	.	.	.	1	1	0	.	.	.	.	.	1	2, 3	1B, 6A, 6B	0	.
											1991											.	.	Thailand	1	Thailand	0	.	1	.	.	.	.	.	1	1	0	.	.	.	.	.	1	2, 3	3B, 3A, 2B	0	.
											1991											.	.	Thailand	1	Thailand	0	.	1	.	.	.	.	.	1	1	0	.	.	.	.	.	1	2, 3	6, 8A	0	.
											1991											.	.	Thailand	1	Thailand	0	.	1	.	.	.	.	.	1	1	0	.	.	.	.	.	1	2, 3	6A, 6B	0	.
											1991											.	.	Thailand	1	Thailand	0	.	1	.	.	.	.	.	1	1	0	.	.	.	.	.	1	2, 3	8A, 8B, 9B	0	.
											1991											.	.	Thailand	1	Thailand	0	.	1	.	.	.	.	.	1	1	0	.	.	.	.	.	1	.	.	0	.
											1991											.	.	Thailand	1	Thailand	0	.	1	.	.	.	.	.	1	1	0	.	.	.	.	.	1	.	.	0	.
											1991											.	.	Thailand	1	Thailand	0	.	1	.	.	.	.	.	1	1	0	.	.	.	.	.	1	.	.	0	.
125	1	1			2023	Mitarnun, W.	Successful Treatment of Spinal Gnathostomiasis With Only Steroid Administration-2-Year Follow-Up	Neurohospitalist	Thailand	Case report	2021-2023	.	1	.	English	1	0	.	.	1	1	39	1	Thailand	.	Thailand	0	.	1	.	.	.	.	.	1	1	1	3	1	.	1	0	1	.	.	0	.
126	1	1			1994	Miyamoto	A case report of serologically diagnosed pulmonary gnathostomiasis	Japanese Journal of Parasitology	Japan	Case report	1994	.	1	.	English	1	0	.	.	1	1	38	0	Japan	.	Japan	0	.	1	.	.	.	0	.	1	1	1	.	.	.	1	1	0	.	.	1	Lung	Lung (clinical)	.
127	1	1			2001	Montero	Human gnathostomosis in Spain: first report in humans	Acta tropica	Spain	Case report	1998	.	1	.	English	2	0	.	.	1	1	76	1	Spain	.	Spain	0	.	.		.	.	.	.	1	1	1	.	.	.	1	0	0	.	.	1	Colon	Colon	Colon (surgical)
											1998											43	1	Spain	.	Spain	0	.	.	.	.	.	.	.	1	1	1	.	.	.	1	0	0	.	.	1	Colon	Colon	Colon (surgical)
128	1	1			2003	Moore	Gnathostomiasis: an emerging imported disease	Emerging Infectious Diseases	UK	Case series	2000-2001	.	1	.	English	16	.	.	.	1	1	26	1	Hong Kong	.	Hong Kong	0	.	1	.	.	.	.	.	1	1	1	3285	.	.	1	0	1	2, 3	8B, 8A, 5A, 15B, 10B, 19A, 5B, 15A	0	.
											2000-2001											37	1	Bangladesh	.	Bangladesh	0	.	1, 3	.	.	.	.	.	1	1	1	1095	.	.	1	0	1	2, 3, 4	3A, 4A	0	.
											2000-2001											49	1	.	.	.	.	.	.	.	.	.	.	.	1	1	1	365	.	.	1	0	0	.	.	1	Stomach	Stomach (clinical)	.
											2000-2001											30	0	Indonesia	.	.	.	.	.	.	.	.	0	.	1	1	1	.	.	.	1	0	1	2, 4	8B	0	.
											2000-2001											26	.	Bangladesh	.	.	.	.	.	.	.	.	.	.	0	.	.	.	.	.	.	.	.	.	.	.	.
											2000-2001											28	.	Japan	.	.	.	.	.	.	.	.	.	.	0	.	.	.	.	.	.	.	.	.	.	.	.
											2000-2001											35	.	India, Sri Lanka	.	.	.	.	.	.	.	.	.	.	0	.	.	.	.	.	.	.	.	.	.	.	.
											2000-2001											34	.	South Africa, Philippines, Singapore	.	.	.	.	.	.	.	.	.	.	0	.	.	.	.	.	.	.	.	.	.	.	.
											2000-2001											49	.	India, Thailand	.	.	.	.	.	.	.	.	.	.	0	.	.	.	.	.	.	.	.	.	.	.	.
											2000-2001											51	.	Sri Lanka, Brazil, Cambodia	.	.	.	.	.	.	.	.	.	.	0	.	.	.	.	.	.	.	.	.	.	.	.
											2000-2001											26	.	India	.	.	.	.	.	.	.	.	.	.	0	.	.	.	.	.	.	.	.	.	.	.	.
											2000-2001											27	.	Bangladesh	.	.	.	.	.	.	.	.	.	.	0	.	.	.	.	.	.	.	.	.	.	.	.
											2000-2001											23	.	.	.	.	.	.	.	.	.	.	.	.	0	.	.	.	.	.	.	.	.	.	.	.	.
											2000-2001											25	.	Japan	.	.	.	.	.	.	.	.	.	.	0	.	.	.	.	.	.	.	.	.	.	.	.
											2000-2001											24	.	India	.	.	.	.	.	.	.	.	.	.	0	.	.	.	.	.	.	.	.	.	.	.	.
											2000-2001											57	.	Vietnam, Thailand	.	.	.	.	.	.	.	.	.	.	0	.	.	.	.	.	.	.	.	.	.	.	.
129	1	1			2020	Moynihan	Intraocular gnathostomiasis and central serous chorioretinopathy	Clinical & experimental ophthalmology	Australia	Case report	2020	.	1	.	English	1	0	.	.	1	1	49	0	Cambodia	1095	Australia	1	.	.	.	.	.	0	.	1	1	1	2	0		1	0	0	.	.	0	.
130	1	1			1945	Mukerji	Gnathostome Infection of the Eye	The Indian Medical Gazette	India	Case report	1945	.	1	.	English	1	0	.	.	1	1	26	0	India	.	India	0	.	5	.	.	.	0	.	1	1	1	.	1	.	1	1	1	2, 4	1B, 1A	0	.
131	1	1			2012	Mukherjee	A rare case of cutaneous larva migrans due to Gnathostoma sp	Indian journal of medical microbiology	India	Case report	2012	.	1	.	English	1	0	.	.	1	1	28	1	India	.	India	0	.	1, raw meat (not specified), 5	.	.	.	.	.	1	1	1	90	.	.	5	5, 6, malaise	1	1, 2, 3	6C, 6D, 8A, 8B	0	.
132	1	1			2004	Muller-Stover, I	Infection with Gnathostoma spinigerum as a cause of eosinophilic oesophagitis	Deutsche Medizinische Wochenschrift	Germany	Case report	2004	.	1	.	German	1	0	.	.	1	1	63	0	.	.	Germany	1	.	1	.	.	.	0	.	1	1	1	14	.	.	1	.	0	.	.	1	Oesophagus	Oesophagus (clinical)	.
133	1	1			2016	Mulroy, E.	Thoracic Myelopathy Due to Gnathostomiasis Acquired in New Zealand	The American journal of tropical medicine and hygiene	New Zealand	Case report	2016	.	1	.	English	1	0	.	.	1	1	40	1	New Zealand	.	New Zealand	0	.	1	.	.	.	.	.	1	1	1	60	1	.	1	2, 4	0	.	.	0	.
134	1	1			2022	Musumeci, S.	Human gnathostomiasis in Sri Lanka: an underreported disease?	Journal of travel medicine	Switzerland	Case report	2020	.	1	.	English	1	0	.	.	1	1	.	0	Sri Lanka	.	Sri lanka	0	.	.	.	.	.	0	.	1	1	1	.	0	.	1	0	1	2, 4	4B, 14A, 19A, 10B	0	.
135	1	1			1991	Nawa, Y	Historical review and current status of gnathostomiasis in Asi a	The Southeast Asian journal of tropical medicine and public health	Japan	Retrospective review, case series	1991	.	1	.	English	14	1	.	.	1	1	51	0	.	.	.	.	.	1	.	.	.	0	.	1	1	1	.	.	.	1	.	1	1	.	0	.
											1991										1	40	0	.	.	.	.	.	Snake	.	.	.	0	.	1	1	1	.	.	.	1	.	1	1, 2	.	0	.
											1991										1	70	0	.	.	.	.	.	1	.	.	.	0	.	1	1	1	.	.	.	1	.	1	1	.	0	.
											1991										1	38	1	.	.	.	.	.	1	.	.	.	.	.	1	1	1	.	.	.	1	.	1	1	.	0	.
											1991										1	35	0	.	.	.	.	.	1	.	.	.	0	.	1	1	1	.	.	.	1	.	1	2	.	0	.
											1991										1	58	0	.	.	.	.	.	1	.	.	.	0	.	1	1	1	.	.	.	1	.	1	2	.	0	.
											1991										1	34	1	.	.	.	.	.	1	.	.	.	.	.	1	1	1	.	.	.	1	.	1	2	.	0	.
											1991										1	46	1	.	.	.	.	.	1	.	.	.	.	.	1	1	1	.	.	.	1	.	1	1	.	0	.
											1991										1	35	0	.	.	.	.	.	1	.	.	.	0	.	1	1	1	.	.	.	1	.	1	1, 2	.	0	.
											1991										1	52	0	.	.	.	.	.	1	.	.	.	0	.	1	1	1	.	.	.	1	.	1	1	.	0	.
											1991										1	55	1	.	.	.	.	.	1	.	.	.	.	.	1	1	1	.	.	.	1	.	1	1	.	0	.
											1991										1	60	0	.	.	.	.	.	1	.	.	.	0	.	1	1	1	.	.	.	1	.	1	1, 2	.	0	.
											1991										1	55	0	.	.	.	.	.	1	.	.	.	0	.	1	1	1	.	.	.	1	.	1	1, 2	.	0	.
136	1	1			1989	Nawa, Y.	The first record of a confirmed human case of Gnathostoma doloresi infection	The Journal of parasitology	Japan	Case report	1989	.	1	.	English	1	0	.	.	1	1	61	0	Japan	.	Japan	0	.	1	.	.	.	0	.	1	1	1	60	0	.	1	0	1	1, 3, 4	6B, 16A, 6D	0	.
137	1	1			1997	Nawa, Y.	Current status of gnathostomiasis dorolesi in Miyazaki Prefecture, Japan	The Southeast Asian journal of tropical medicine and public health	Japan	Retrospective review, case series	1989-1997	.	1	.	English	24	16	.	.	1	1	54	0	Japan	.	Japan	.	.	1	.	.	.	0	.	1	1	1	.	.	.	1	.	1	1	.	0	.
											1989-1997											43	1	Japan	.	Japan	.	.	1	.	.	.	.	.	1	1	1	.	.	.	1	.	1	1, 2	.	0	.
											1989-1997											26	1	Japan	.	Japan	.	.	1	.	.	.	.	.	1	1	1	.	.	.	1	.	1	1, 2	.	0	.
											1989-1997											44	0	Japan	.	Japan	.	.	1	.	.	.	0	.	1	1	1	.	.	.	1	.	1	1, 2	.	0	.
											1989-1997											60	1	Japan	.	Japan	.	.	1	.	.	.	.	.	1	1	1	.	.	.	1	.	1	1	.	0	.
											1989-1997											48	0	Japan	.	Japan	.	.	1	.	.	.	0	.	1	1	1	.	.	.	1	.	1	1, 2	.	0	.
											1989-1997											44	0	Japan	.	Japan	.	.	1	.	.	.	0	.	1	1	1	.	.	.	1	.	1	1	.	0	.
											1989-1997											45	0	Japan	.	Japan	.	.	1	.	.	.	0	.	1	1	1	.	.	.	1	.	1	2	.	0	.
138	1	1			2017	Nawa, Y.	Ocular Gnathostomiasis-Update of Earlier Survey	The American journal of tropical medicine and hygiene	Japan	Retrospective review, case series	2010-2017	.	1	.	English	11	9	.	.	1	1	44	0	India	.	.	.	.	.	.	.	.	0	.	1	.	0	.	.	.	1	.	0	.	.	0	.
											2010-2017											22	0	Thailand	.	.	.	.	.	.	.	.	0	.	1	.	0	.	.	.	1	.	0	.	.	0	.
139	1	1			1975	Nitidandhaprabhas	A case of expectoration of Gnathostoma spinigerum in Thailand	The American journal of tropical medicine and hygiene	Thailand	Case report	1975	.	1	.	English	1	0	.	.	1	1	33	1	Thailand	.	Thailand	0	.	4	.	.	.	.	.	1	1	1	11	0	.	1	6	1	2, 3, 4	14A, 13A, 2B	1	Pharynx	Pharynx	Pharynx (coughed up)
140	1	1			1978	Nitidandhaprabhas, P.	A case of occipital gnathostomiasis in Thailand	The American journal of tropical medicine and hygiene	Thailand	Case report	1978	.	1	.	English	1	0	.	.	1	1	18	0	Thailand	.	Thailand	0	.	4	.	.	.	0	.	1	1	1	60	.	.	1	.	1	2	11A	0	.
141	1	1			1975	Nitidandhaprabhas	Human urinary gnathostomiasis: a case report from Thailand	The American journal of tropical medicine and hygiene	Thailand	Case report	1975	.	1	.	English	1	0	.	.	1	1	32	1	Thailand	.	Thailand	0	.	1	.	.	.	.	.	1	1	1	3650	1	79	2	0	1	2	5B, 15A, 10A, 19B, 1B, 1D, 1C, 6A	1	Lung, Urinary tract	Bladder	Urinary tract (expulsion)
142	1	1			1978	Nitidandhaprabhas	A case of penile gnathostomiasis in Thailand	The American journal of tropical medicine and hygiene	Thailand	Case report	1977	.	1	.	English	1	0	.	.	1	1	3	0	Thailand	.	Thailand	0	.	raw food (not specified)	.	.	.	0	.	1	1	1	7	1	.	1	0	1	2, 3, 4, 6	7	0	.	.	.
143	1	1			2000	Nomura, Y.	Gnathostomiasis possibly caused by Gnathostoma malaysiae	The Tokai journal of experimental and clinical medicine	Japan	Case report	1995	.	1	.	English	2	0	.	.	1	1	45	0	Myanmar	30	Japan	1	.	raw shrimp	.	.	.	0	.	1	1	1	30	0	.	1	0	1	1, 3	6B, 2A	0	.
											1995										1	51	0	Myanmar	.	Japan	1	.	raw shrimp	.	.	.	0	.	1	1	1	.	0	.	1	0	1	2, 3	6C, 6D, 6B, 6A	0	.
144	1	1			1992	Norcross, W. A.	Urinary gnathostomiasis in a Laotian refugee	The Journal of the American Board of Family Practice	USA	Case report	1992	.	1	.	English	1	0	.	.	1	1	36	0	Thailand	.	USA	1	.	.	groin abscess	.	.	0	.	1	1	1	.	.	.	.	0	0	.	.	1	Urinary tract	Bladder	Urinary tract (expulsion)
145	1	1			1988	Ogata, K.	Three confirmed and five suspected human cases of Gnathostoma doloresi infection found in Miyazaki Prefecture, Kyushu	Japanese Journal of Parasitology	Japan	Case series	1985-1988	.	1	.	English	8	8	.	All Cases included in a further update on the Myazaki situation
146	1	1			2006	Olivan-Gonzalvo, G.	Gnathostomiasis after a trip to China for international adoption		Spain	Case report	2006	.	1	.	Spanish	1	0	.	.	1	1	1.8	1	China	.	China	0	.	3	.	.	.	0	.	1	1	1	.	.	.	1	1, 2, 3, Malaise, Irritability	1	1, 3, 4, 5	6A, 3, 4, 1	0	.
147	1	1			2020	Oliveira, I. F	Gnathostomiasis acquired after consumption of raw freshwater fish in the amazon region: Report of two cases in Brazil	Journal of the Brazilian Society of Tropical Medicine	Brazil	Case report	2020	.	1	.	English	1	0	.	.	1	1	.	0	Brazil	15	Brazil	0	.	1	.	.	.	0	.	1	1	1	15	0	.	1	0	1	1, 3, 7	2B	0	.
											2020											.	0	Brazil	21	Brazil	0	.	1	.	.	.	0	.	1	1	1	21	0	.	1	0	1	1, 3	16A	0	.
148	1	1			1984	Ollague, W.	Human gnathostomiasis in Ecuador (nodular migratory eosinophilic panniculitis). First finding of the parasite in South America	International journal of dermatology	Ecuador	Case series	1984	.	1	.	English	15	0	.	.	1	1	38	1	Ecuador	.	Ecuador	0	.	.	.	.	.	.	.	1	1	1	730	.	.	1	.	1	2	8	0	.
											1984										1	47	1	Ecuador	.	Ecuador	0	.	.	.	.	.	.	.	1	1	1	.	.	.	1	.	1	2	6	0	.
											1984										1	43	0	Ecuador	.	Ecuador	0	.	.	.	.	.	0	.	1	1	1	.	.	.	1	.	1	2	8	0	.
											1984										1	42	1	Ecuador	.	Ecuador	0	.	.	.	.	.	.	.	1	1	1	730	.	.	1	.	1	2	16C, 16D	0	.
											1984										1	48	0	Ecuador	.	Ecuador	0	.	.	.	.	.	0	.	1	1	1	365	.	.	1	.	1	2	8	0	.
											1984										1	50	0	Ecuador	.	Ecuador	0	.	.	.	.	.	0	.	1	1	1	.	.	.	1	.	1	2	2B	0	.
											1984										1	38	1	Ecuador	.	Ecuador	0	.	.	.	.	.	.	.	1	1	1	.	.	.	1	.	1	2	8	0	.
											1984										1	44	1	Ecuador	.	Ecuador	0	.	.	.	.	.	.	.	1	1	1	308	.	.	1	.	1	2	6	0	.
											1984										1	44	0	Ecuador	.	Ecuador	0	.	.	.	.	.	0	.	1	1	1	30	.	.	1	.	1	2	2, 6	0	.
											1984										1	37	0	Ecuador	.	Ecuador	0	.	.	.	.	.	0	.	1	1	1	30	.	.	1	.	1	2	6, 12A, 12B, 16A, 16B	0	.
											1984										1	53	0	Ecuador	.	Ecuador	0	.	.	.	.	.	0	.	1	1	1	1095	.	.	1	.	1	2	2, 6	0	.
											1984										1	23	1	Ecuador	.	Ecuador	0	.	.	.	.	.	.	.	1	1	1	14	.	.	1	.	1	2	11B	0	.
											1984										1	44	1	Ecuador	.	Ecuador	0	.	.	.	.	.	.	.	1	1	1	912	.	.	1	.	1	2	12A, 12B, 16A, 16B	0	.
											1984										1	50	1	Ecuador	.	Ecuador	0	.	.	.	.	.	.	.	1	1	1	15	.	.	1	.	1	2	2, 6, 3, 4	0	.
											1984										1	32	1	Ecuador	.	Ecuador	0	.	.	.	.	.	.	.	1	1	1	30	.	.	1	.	1	1, 2	2, 6, 3, 4	0	.
149	1	1			2013	Orduna, T. A	Foodborne dermatosis after traveling: gnathostomiasis	MEDICINA (Buenos Aires)	Argentina	Case report	2009	.	1	.	Spanish	1	0	.	.	1	1	32	0	Colombia	30	Argentina	1	.	1	.	.	.	0	.	1	1	1	7	0	.	1	0	1	2	6, 8, 10A	0	.
150	1	1			2017	Paran, Y.	Swelling of the right cheek in an Israeli traveler returning from Columbia: A diagnostic challenge	Travel medicine and infectious disease	Israel	Case report	2017	.	1	.	English	1	0	.	.	1	1	28	1	Colombia	.	Israel	1	.	1	.	.	.	.	.	1	1	1	10	0	.	1	.	1	1, 2	1B, 1C	0	.
151	1	1			2023	Park, D. S	A case of vocal cord gnathostomiasis diagnosed with sectional morphologies in a histopathological specimen from a Chinese woman living in Korea	Parasites, hosts and diseases	Korea	Case report	2023	.	1	.	English	1	0	.	.	1	1	54	1	Korea	14	China	0	.	raw eel	.	.	.	.	.	1	1	1	90	1	.	1	0	0	.	.	1	Vocal cords	Vocal cords	Vocal cords (surgical)
152	1	1			2004	Parola, P.	Eosinophilic pleural effusion in gnathostomiasis	Emerging infectious diseases	France	Case report, letter to the editor	2004	.	1	.	English	1	0	.	.	1	1	66	0	Vietnam	21	France	1	.	.	Systolic heart murmur, prostatic adenoma	.	.	0	.	1	1	1	.	1	4	1	1, asthenia, chills	0	.	.	1	Lung	Lung (clinical)	.
153	1	1			2001	Parola, P.	Clinical picture: gnathostomiasis	Lancet	France, Thailand	Case report	2001	.	1	.	English	1	0	.	.	1	1	48	0	Vietnam	60	France	1	.	1	.	.	.	0	.	1	1	1	.	0	.	1	0	1	1, 3	2A, 6A, 6C	0	.
154	1	1			2018	Phetsouvanh, R.	Spontaneous emergence of a gnathostoma spinigerum adult worm from the abdominal skin of a laotian woman: A case report	Southeast Asian Journal of Tropical Medicine and Public Health	Laos	Case report	2018	.	1	.	English	1	0	.	.	1	1	32	1	Laos	.	Laos	0	.	1	.	.	.	.	.	1	1	1	14	0	.	1	0	1	1, 3, 4	6C	0	.
155	1	1			2012	Pillai, G. S.	Intraocular gnathostomiasis: report of a case and review of literature	The American journal of tropical medicine and hygiene	India	Case report	2012	.	1	.	English	13	12	.	.	1	1	41	0	India	.	India	0	.	1, 5	.	.	.	0	.	1	1	1	.	.	.	1	0	0	.	.	0	.
156	1	1			1981	Pinkus, H.	Creeping eruption due to Gnathostoma spinigerum in a Taiwanese patient	International journal of dermatology	Taiwan	Case report	1981	.	1	.	English	1	0	.	.	1	1	45	0	Taiwan	.	China	1	.	1	.	.	.	0	.	1	1	1	14	0	.	1	0	1	1, 3, 8	12A, 12B	0	.
157	1	1			2022	Pon, A. G.	Worm in the Brain: A Case of CNS Gnathostomiasis	Neurol India	India	Case report, letter to the editor	2022	.	1	.	English	1	0	.	.	1	1	19	0	India	.	India	0	.	.	.	.	.	0	.	1	1	1	2	1	.	1	0	0	.	.	0	.
158	1	1			2022	Prakhunhungsit, S	Subretinal gnathostomiasis: A successful focal laser photocoagulation for a living parasite	American Journal of Ophthalmology Case Reports	Thailand	Case report	2022	.	1	.	English	1	0	.	.	1	1	29	0	Thailand	.	Thailand	0	.	raw meat (not specified)	.	.	.	0	.	1	1	1	14	1	.	1	0	0	.	.	0	.
159	1	1			1975	Prasansuk	Gnathostomiasis. A case of otological interest	Archives of otolaryngology	Thailand	Case report	1975	.	1	.	English	1	0	.	.	1	1	23	0	Thailand	.	Thailand	0	.	.	.	.	.	0	.	1	1	1	30	1	.	1	0	0	2, 4	1B, 9A	1	Ear	Ear (external acoustic meatus)	External acoustic meatus (surgical)
160	1	1			2006	Preechawat, P	Orbital apex syndrome from gnathostomiasis	Journal of neuro-ophthalmology : the official journal of the North American Neuro-Ophthalmology Society	Thailand	Case report	2006	.	1	.	English	1	0	.	.	1	1	16	1	Thailand	.	Thailand	0	.	1	.	.	.	.	.	1	1	1	32	1	.	2	0	1	1, 2	1B, 10, 16, 12, 11B, 8B, 9B, 13B	0	.
161	1	1			1955	Prijyanonda, B	Pulmonary gnathostomiasis; a case report	Annals of tropical medicine and parasitology	Thailand	Case report	1953	.	1	.	English	1	0	.	.	1	1	15	1	Thailand	.	Thailand	0	.	.	.	.	.	.	.	1	1	1	7	0	.	1	6, 5	0	.	.	1	Lung	Lung (clinical)	Lung (coughed up)
162	1	1			1934	Prommas, C	Nine Cases of Human Gnathostomiasis	The Indian Medical Gazette	Thailand	Case report	1989-1934	.	1	.	English	21	.	.	.	1	1	34	1	Thailand	.	Thailand	0	.	.	.	.	.	.	.	1	1	1	2190	0	.	1	0	1	2, 3, 4	3, 4, 13, 14, 6	0	.
											1989-1934										1	22	0	Thailand	.	Thailand	0	.	raw meat (not specified)	.	.	.	0	.	1	1	1	.	0	.	1	0	1	2, 3	1	0	.
											1989-1934										1	34	1	Thailand	.	Thailand	0	.	.	.	.	.	.	.	1	1	1	1095	0	.	1	0	1	2, 4	3, 4, 13, 14, 12, 16	0	.
											1989-1934										1	34	1	Thailand	.	Thailand	0	.	.	.	.	.	1	.	1	1	1	.	1	.	1	6	1	2, 3, 4	3, 4, 13, 14, 6, 8	1	Pharynx	Pharynx (clinical)	Pharynx (coughed up)
											1989-1934										1	30	1	Thailand	.	Thailand	0	.	.	.	.	.	.	.	1	1	1	730	0	.	1	0	1	2, 3	2B	0	.
											1989-1934										1	27	1	Thailand	.	Thailand	0	.	.	.	.	.	.	.	1	1	1	.	0	.	1	6	1	2, 3, 4	6A, 6B, 2B, 1D, 1B	1	Lung	Lung (clinical)	Lung (coughed up)
											1989-1934										1	57	1	Thailand	.	Thailand	0	.	.	.	.	.	.	.	1	1	1	.	.	.	1	.	1	2	3B	0	.
											1989-1934										1	26	0	Thailand	.	Thailand	0	.	.	.	.	.	0	.	1	1	1	90	0	.	1	0	1	2, 3, 4	6B, 6D, 2A, 11B	0	.
											1989-1934										1	36	1	Thailand	.	Thailand	0	.	.	.	.	.	.	.	1	1	1	.	0	.	1	0	1	2, 3	6C, 6D	0	.
163	1	1			2002	Puente, S	Two cases of imported gnathostomiasis in Spanish women	European journal of clinical microbiology & infectious diseases	Spain	Case report	2002	.	1	.	English	2	0	.	.	1	1	34	1	Thailand, Indonesia	10	Spain	1	.	1	.	.	.	.	.	1	1	1	.	0	.	1	1, 2	1	2, 3	8B, 16C	0	.
											2002											54	1	Mexico	.	Spain	1	.	1	.	.	.	.	.	1	1	1	.	0	.	1	0	1	2, 3	12B, 12A	0	.
164	1	1			1968	Punyagupta, S	2 FATAL CASES OF EOSINOPHILIC MYELOENCEPHALITIS A NEWLY RECOGNIZED DISEASE CAUSED BY GNATHOSTOMA SPINIGERUM	TRANSACTIONS OF THE ROYAL SOCIETY OF TROPICAL MEDICINE AND HYGIENE	Thailand	Case report	1967-1968	.	1	.	English	2	0	.	.	1	1	45	0	Thailand	.	Thailand	0	.	1, raw shrimp, raw snail	.	.	.	0	.	1	1	1	30	1	10	1	1, Hiccup	0	.	.	0	.
											1967-1968											25	1	Thailand	.	Thailand	0	.	.	.	.	.	.	.	1	1	1	10	1	10	1	1	1	2, 4	8A, 6A, 6C, 6D, 6B	0	.
165	1	1			2000	Qahtani, F	Intraocular gnathostomiasis: a rare Canadian case	Canadian journal of ophthalmology	Canada	Case report	2000	.	1	.	English	1	0	.	.	1	1	58	1	Bangladesh	.	Canada	1	.	1	.	.	.	.	.	1	1	1	.	0	.	1	0	1	2, 4	1B, 1C	0	.
166	1	1			2020	Raharisoa, A	Autochthonous Gnathostomiasis in Madagascar	Emerging infectious diseases	Madagaskar	Case report	2020	.	1	.	English	1	0	.	.	1	1	24	1	Madagascar	.	Madagaskar	0	.	.	.	.	.	.	.	1	1	1	.	1	.	1	0	1	2	1B	0	.
167	1	1			2006	Rahman, M.	Gnathostomiasis: a rare nematode infection	Mymensingh medical journal	Bangladesh	Case report	2003		1	.	English	1	0	.	.	1	1	38	1	Bangladesh	.	Bangladesh	0	.	.	.	.	.	.	.	1	1	1	60	.	.	1	0	0	.	.	0	.
168	1	1			1981	Ratanarapee, S.	Spontaneous exit of a gnathostome through a surgical wound	The Southeast Asian journal of tropical medicine and public health	Thailand	Case report	1981	.	1	.	English	1	0	.	.	1	1	22	0	Thailand	.	Thailand	0	.	raw food (not specified)	.	.	.	0	.	1	1	1	60	0	.	1	0	1	2, 3	12A, 12B, 16A, 16B, 6A	0	.
169	1	1			2022	Rattanawong, W	Cerebral Gnathostomiasis: An Unusual Course of Recurrent Hemorrhagic Stroke	Annals of neurology		Case report	2022	.	1	.	English	1	0	.	.	1	1	32	1	Thailand	.	Thailand	0	.	.	Multiple hemorrhagic strokes	.	.	.	.	1	1	1	.	1	.	.	0	0	.	.	0	.
170	1	1			1986	Raturi, U	Gnathostomiasis externa: a case report	The Journal of hand surgery	USA	Case report	1986	.	1	.	English	1	0	.	.	1	1	34	1	Thailand	.	USA	1	.	1, 4	.	.	.	.	.	1	1	1	2190	0	.	1	0	1	2, 4	10B, 3B, 13A, 1, 5B	0	.
171	1	1			2016	Rawat, P	Intraocular gnathostomiasis: A rare case report from Central India	Indian journal of ophthalmology	India	Case report	2016	.	1	.	English	1	0	.	.	1	1	29	0	India	.	India	0	.	1, 3	.	.	.	0	.	1	1	1	30	0	.	1	0	0	.	.	0	.
172	1	1			2018	Roach, R. E	A recurrent migratory swelling	The Lancet. Infectious diseases	Netherlands	Case report	2018	.	1	.	English	1	0	.	.	1	1	30	0	Taiwan	.	Netherlands	1	.	1	0	0	.	0	.	1	1	1	2190	0	.	1	0	1	2	6, 2, 1D, 11B, 1	0	.
173	1	1			2019	Rosas, R	Migratory vulvitis caused by imported gnathostomiasis		Chile	Case report	2018	.	1	.	Spanish	1	0	.	.	1	1	29	1	Asia (not specified)	252	North america (not specified)	1	.	1	.	.	.	0	.	1	1	1	90	1	.	1	1, 7, Arthralgia, weight loss	1	2, 3, 4	7, 6C, 16D	0	.
174	1	1			1991	Ruiz‐Maldonado, R.	Successful Treatment of Nodular Migratory Eosinophilic Panniculitis (Human Gnathostomiasis) with Phenllbutazone	International Journal of Dermatology	Mexico	Case report, letter to the editor	1991	.	1	.	English	2	.	.	.	1	1	25	.	.	.	.	.	.	.	.	.	.	.	.	1	1	0	60	.	.	.	.	1	.	.	0	.
											1991											36	.	.	.	.	.	.	.	.	.	.	.	.	1	1	0	120	.	.	.	.	1	.	.	0	.
175	1	1			1999	Ruiz-Maldonado, R.	Human gnathostomiasis (nodular migratory eosonophilic panniculitis)	International journal of dermatology	Mexico	Case report	1999	.	1	.	English	1	0	.	.	1	1	42	1	Mexico	.	Mexico	0	.	1	.	.	.	.	.	1	1	1	21	0	.	1	0	1	2, 3, 5, 6, 7	2A, 12B, 13B, 2B, 12A	0	.
176	1	1	1		1993	Rusnak, J.	Clinical gnathostomiasis: case report and review of the English-language literature	Infectious Diseases Society of America	USA	review, Case report	1993	.	1	.	English	139	138	.	.	1	1	34	1	Thailand	.	USA	1	.	.	.	.	.	.	.	1	1	1	2	1	16	1	1, 7, arthralgia, malaise	1	2, 3, 4	11B, 1C, 1D, 2B, 3A, 4A, 10B	0	.
177	0	1			1955	Transurat P.	Gnathostomiasis [in Thai].	J Med Assoc Thai 1955;38:25-32.	Thailand		1955	.	1	.	Thai	4	0		Referenced in: Rusnak J. Clinical gnathostomiasis: case report and review of the English-language literature 1993			24	1	Thailand	.	Thailand	0	.	.	.	.	.	.	.	1	1	0	.	.	.	1	.	0	.	.	1	Lung	Lung	Lung (coughed up)
											1955								Referenced in: Rusnak J. Clinical gnathostomiasis: case report and review of the English-language literature 1994			30	1	Thailand	.	Thailand	0	.	.	.	.	.	.	.	1	1	0	.	.	.	1	.	0	.	.	1	Lung	Lung	Lung (coughed up)
											1955								Referenced in: Rusnak J. Clinical gnathostomiasis: case report and review of the English-language literature 1995			.	.	Thailand	.	Thailand	0	.	.	.	.	.	.	.	1	1	0	.	.	.	1	.	0	.	.	1	Lung	Lung	Lung (coughed up)
											1955								Referenced in: Rusnak J. Clinical gnathostomiasis: case report and review of the English-language literature 1996			.	1	Thailand	.	Thailand	0	.	.	.	.	.	.	.	1	.	0	.	.	.	.	.	0	.	.	0	.
178	0	1			1889	Levinsen GMR.	Om en ny Rundorm hos Mennesket, Cheiracanthus sianiensis. n. sp. Videnskabel meddel. fra naturh Foren. i. kjobenhaven f. 1889;323-6.	Referenced in: Daengsvang S. A monograph on the genus Gnathostoma and gnathostomiasis in Thailand. Tokyo: Southeast Asian Medical Information Center. 1980.	.	Case report	1889	.	1	.	.	1	0	.	Referenced in: Rusnak J. Clinical gnathostomiasis: case report and review of the English-language literature 1997	1	1	.	1	Thailand	.	Thailand	0	.	.	.	.	.	.	.	1	1	1	.	.	.	.	.	1	2	2	0	.
179	0	1			1934	Castens E.	Über Gnathostoma beim Menschen in Siam. Archiv für Schiffs- und Tropen-Hygiene Pathologic und Therapie Exotischer Krankheiten 1935;39:337-42.	Referenced in: Daengsvang S. A monograph on the genus Gnathostoma and gnathostomiasis in Thailand. Tokyo: Southeast Asian Medical Information Center.1980.	.	Case report	1934	.	1	.	.	2	0	.	Referenced in: Rusnak J. Clinical gnathostomiasis: case report and review of the English-language literature 1998	1	1	.	1	Thailand	.	Thailand	0	.	.	.	.	.	.	.	1	1	1	.	.	.	.	.	1	2	8	0	.
											1934											45	1	Thailand	.	Thailand	0	.	.	.	.	.	.	.	1	1	1	.	.	.	.	.	1	2	.	0	.
180	0	1			1922	Robert L.	La gnathostomose humaine, edème ambulant siamosis dû à Gnathostomum spinigerum.	Bull Soc Pathol Exot 1922; 15:854-60. Referenced in: Daengsvang S. A monograph on the genus Gnathostoma and gnathostomiasis in Thailand. Tokyo: Southeast Asian Medical Information Center, 1980.	.	Case report	1922	.	1	.	.	3	0	.	Referenced in: Rusnak J. Clinical gnathostomiasis: case report and review of the English-language literature 2000	1	1	27	1	Japan	.	.	.	.	.	.	.	.	.	.	1	1	1	.	.	.	.	6	0	.	.	1	Lung	Lung	Lung (coughed up)
											1922											41	1	Thailand	.	.	.	.	.	.	.	.	.	.	1	1	1	.	.	.	1	.	1	2	6	0	.	Lung (clinical)	.
											1922											28	1	Thailand	.	.	.	.	.	.	.	.	.	.	1	1	1	.	.	.	1	6	1	2	6	1	Lung	Lung (clinical)	.
181	0	1			1972	Arromdee C.	Intestinal gnathostomiasis [in Thai]	Vajira Medical Journal 1972;16:138-43. Referenced in: Daengsvang S. A monograph on the genus Gnathostoma and gnathostomiasis in Thailand. Tokyo: Southeast Asian Medical Information Center, 1980.	.	Case report	1972	.	1	.	Thai	1	0	.	Referenced in: Rusnak J. Clinical gnathostomiasis: case report and review of the English-language literature 2003	1	1	27	0	Thailand	.	.	.	.	.	.	.	.	0	.	1	1	1	30	.	.	1	.	0	.	.	1	Colon	Colon (clinical)	.
182	0	1			1969	Srisongkram T.	Vaginal bleeding caused by Gnathostoma spinigerum. Report of a case.	J Med Assoc Thai 1969;52:631-2. Referenced in: Daengsvang S. A monograph on the genus Gnathostoma and gnathostomiasis in Thailand. Tokyo: Southeast Asian Medical Information Center, 1980.	.	Case report	1969	.	1	.	.	1	0	.	Referenced in: Rusnak J. Clinical gnathostomiasis: case report and review of the English-language literature 2004	1	1	36	1	Thailand	.	.	.	.	1	.	.	.	.	.	1	1	1	2555	.	.	1	.	1	2	.	1	Cervix	Cervix	Cervix (surgical)
183	0	1			1969	Srisongkram T.	Adnexal tumor caused by Gnathostomum spinigerum.	Journal Department of Medical Services 1969; 18:40-2. Referenced in: Daengsvang S. A monograph on the genus Gnathostoma and gnathostomiasis in Thailand. Tokyo: Southeast Asian Medical Information Center. 1980.	.	Case report	1969	.	1	.	.	1	0	.	Referenced in: Rusnak J. Clinical gnathostomiasis: case report and review of the English-language literature 2005	1	1	.	1	Thailand	.	.	.	.	.	.	.	.	.	.	1	0	0	.	.	.	.	.	0	.	.	1	Adnex	Adnex	.
184	0	1			1937	Rhithibaed C.	A case of blindness caused by Gnathostoma spinigerum.	J Med Assoc Thai 1937; 19:840-5. Referenced in: Daengsvang S. A monograph on the genus Gnathostoma and gnathostomiasis in Thailand. Tokyo: Southeast Asian Medical Information Center, 1980.	.	Case report	1937	.	1	.	.	1	0	.	Referenced in: Rusnak J. Clinical gnathostomiasis: case report and review of the English-language literature 2006	1	1	.	0	Thailand	.	.	.	.	.	.	.	.	0	.	1	1	1	730	.	.	1	0	1	2	1B	0	.
185	0	1			1941	Sirisumpan P.	A case of ocular gnathostomiasis.	J Med Assoc Thai 1941;21 :40 1-8. Referenced in: Daengsvang S. A monograph on the genus Gnathostoma and gnathostomiasis in Thailand. Tokyo: Southeast Asian Medical Information Center, 1980.	.	Case report	1941	.	1	.	.	1	0	.	Referenced in: Rusnak J. Clinical gnathostomiasis: case report and review of the English-language literature 2007	1	1	17	1	Thailand	.	.	.	.	.	.	.	.	.	.	1	1	1	.	.	.	1	0	1	2	1B	0	.
					1964	Migasena P.	Urinary gnathostomiasis [in Thai with English abstract].	J Med Assoc Thai 1964;47:85-90.			1941											48	0	Thailand	.	Thailand	0	.	.	.	.	.	0	.	1	1	1	.	.	.	1	.	1	2	16C, 16D, 7	1	Urinary tract	Bladder (clinical)	Urinary tract (expulsion)
186	1	1			2018	Saengow, V. E.	Transient cerebral vasculopathy: A rare complication associated with cerebral gnathostomiasis	Journal of Child Science	Thailand	Case report	2018	.	1	.	English	1	0	.	.	1	1	11	1	Thailand	.	Thailand	0	.	.	.	.	.	0	.	1	1	1	5	1	.	1	1	0	.	.	0	.
187	1	1			2002	Samarasinghe, S	First two cases of gnathostomiasis in Sri Lanka	Ceylon Medical Journal	Sri Lanka	Case report	2002	.	1	.	English	2	0	.	.	1	1	4	0	Sri Lanka	.	Sri lanka	0	.	5	.	.	.	0	.	1	1	1	90	.	.	1	1, 6	1	2, 3	2A, 12B	0	.
											2002											48	0	Sri Lanka	.	Sri lanka	0	.	.	.	.	.	0	.	1	1	1	.	.	.	1	1, 6	1	2	5A, 15B	0	.
188	1	1			1918	Samy, P.	Gnathostomum Siamense or Gnathostoma Spinigerum, Owen	The Indian Medical Gazette	Malaysia	Case report, letter to the editor	1918	.	1	.	English	1	0	.	.	1	1	23	0	China	.	Madagaskar	1	.	.	.	.	.	0	.	1	1	1	.	.	.	1	0	1	2, 4	5A, 15B	0	.
189	1	1			1949	Sandosham, A	A Case of Human Gnathostomiasis in Malaya	Journal of Helminthology	Malaysia	Case report	1949	.	1	.	English	1	0	.	.	1	1	36	1	Malaysia	.	Malaysia	0	.	.	.	.	.	.	.	1	1	1	5	0	.	1	.	1	1	5A, 15B	0	.
190	1	1			2006	Sangchan, A.	Outward migration of Gnathostoma spinigerum in interferon alpha treated hepatitis C patient	Parasitology international	Thailand	Case report	2006	.	1	.	English	1	0	.	.	1	1	44	1	Thailand	.	Thailand	0	.	.	Hepatitis C	.	.	.	.	1	1	1	.	1	.	1	.	1	2, 4, 5, 6	6A, 2A	0	.
191	1	1			2019	Sapp, S.	Percutaneous Emergence of Gnathostoma spinigerum Following Praziquantel Treatment	Tropical Medicine and Infectious Disease	USA	Case report	2019	.	1	.	English	1	0	.	.	1	1	46	1	Bangladesh	.	USA	1	.	.	.	.	.	.	.	1	1	1	2	1	.	1	0	1	1, 3, 5	6A, 6B	1	Liver	Liver (clinical)	.
192	1	1			1992	Sato, H	Five confirmed human cases of gnathostomiasis nipponica recently found in northern Japan	The Journal of parasitology	Japan	Case series	1991-1992	.	1	.	English	5	0	.	.	1	1	70	0	Japan	.	Japan	0	.	1	.	.	.	0	.	1	1	1	30	.	.	1	.	1	1, 3	6D, 16C	0	.
											1991-1992											36	0	Japan	.	Japan	0	.	1	.	.	.	0	.	1	1	1	10	.	.	1	.	1	1, 3	6A, 6C	0	.
											1991-1992											60	0	Japan	.	Japan	0	.	1	.	.	.	0	.	1	1	1	90	.	.	1	.	1	1, 3	6B, 6D	0	.
											1991-1992											46	0	Japan	.	Japan	0	.	1	.	.	.	0	.	1	1	1	12	.	.	1	.	1	1, 3	16A, 16C	0	.
											1991-1992											43	0	Japan	.	Japan	0	.	1	.	.	.	0	.	1	1	1	30	.	.	1	.	1	1, 3	6B, 6D	0	.
193	1	1			2021	Sawadpanich, K	An Unusual Case of Gastric Gnathostomiasis Caused by Gnathostoma spinigerum Confirmed by Video Gastroscopy and Morphological and Molecular Identification	The American journal of tropical medicine and hygiene	Thailand	Case report	2021	.	1	.	English	1	0	.	.	1	1	39	0	Thailand	.	Thailand	0	.	1	.	.	.	0	.	1	1	1	60	1	.	1	Dizziness	0	.	.	1	Stomach	Stomach (clinical)	Stomach (surgical)
194	1	1			2009	Sawanyawisuth, K	Sequential imaging studies of cerebral gnathostomiasis with subdural hemorrhage as its complication	Transactions of the Royal Society of Tropical Medicine and Hygiene	Thailand, Singapore	Case report	2007	.	1	.	English	1	0	.	.	1	1	46	1	Thailand	.	Thailand	0	.	1	.	.	.	.	.	1	1	1	1825	1	.	1	.	1	2	3B, 4B, 13A, 14A	0	.
195	1	1			2004	Sawanyawisuth, K	MR imaging findings in cerebrospinal gnathostomiasis	AJNR. American journal of neuroradiology	Thailand	Case report	2004	.	1	.	English	2	0	.	.	1	1	44	0	Thailand	.	Thailand	0	.	.	.	.	.	0	.	1	1	1	7	1	.	1	0	0	.	.	0	.
											2004			.						1		17	0	Thailand	30	Thailand	0	.	raw shrimp	Thalassaemia, eosinophilic meningitis	.	.	0	.	1	1	1	21	1	.	1	0	0	.	.	0	.
196	1	1			2005	Sawanyawisuth, K	MR imaging findings in cauda equina gnathostomiasis	AJNR. American journal of neuroradiology	Thailand	Case report	2005	.	1	.	English	1	0	.	.	1	1	56	1	Thailand	.	Thailand	0	.	.	.	.	.	.	.	1	1	1	7	1	.	1	0	0	.	.	0	.
197	1	1			2020	Schimmel, J.	An autochthonous case of gnathostomiasis in the United States	JAAD Case Reports		Case report	2020	.	1	.	English	1	0	.	.	1	1	52	0	USA	42	USA	0	.	1	.	.	.	0	.	1	1	1	7	0	.	1	4, 8, Arthralgia	1	2, 3, 6, 7	6	0	.
198	1	1			1988	Schmutzhard, E	Eosinophilic meningitis and radiculomyelitis in Thailand, caused by CNS invasion of Gnathostoma spinigerum and Angiostrongylus cantonensis	Journal of neurology, neurosurgery, and psychiatry	Thailand	Case report, cohort study	1980-1985	.	1	.	English	4	.	39 out of 44 Patients with eosinophilic meningitis	Only 4 Cases had enough individual clinical data	1	1	34	1	Thailand	.	Thailand	0	.	.	.	.	.	.	.	1	1	1	0	1	21	1	0	0	.	.	0	.
											1980-1985											39	0	Thailand	.	Thailand	0	.	1	.	.	.	0	.	1	1	1	0	1	.	1	0	0	.	.	0	.
											1980-1985											20	0	Thailand	10	Thailand	0	.	1	.	.	.	0	.	1	1	1	.	1	.	1	0	0	.	.	0	.
											1980-1985											34	0	Thailand	.	Thailand	0	.	.	.	.	.	0	.	1	1	1	21	1	.	1	0	0	.	.	0	.
199	1	1			1945	Sen, K	Ocular Gnathostomiasis	Br J Ophthalmol	India	Case report	1945	.	1	.	English	1	0	.	First Ocular Case	1	1	26	0	India	.	India	0	.	.	.	.	.	0	.	1	1	1	.	0	.	1	0	1	2, 3, 4	1	0	.
200	1	1			2019	Sen, P	Role of Ultra-Wide-Field Imaging in the Diagnosis of Intravitreal Gnathostomiasis: A Case Report	Ocular immunology and inflammation	India	Case report, letter to the editor	2019	.	1	.	English	1	0	.	.	1	1	26	1	India	.	India	0	.	.	.	.	.	.	.	1	1	1	183	0	.	1	1	0	.	.	0	.
201	1	1			2017	Sharma	Case Report: Clinical Features of Intermittent Migratory Swelling Caused by Gnathostomiasis with Complete Follow-up	The American journal of tropical medicine and hygiene	Thailand	Case report	2017	.	1		English	1	0	.	.	1	1	15	1	Thailand	.	Thailand	0	.	Raw crab	.	.	.	.	.	1	1	1	21	0	.	1	0	1	2, 3, 4	13B, 11A, 1	0	.
202	1	1			2018	Shypulin, V	Visceral Gnathostomiasis with Simultaneous Damage to the Upper and Lower Parts of the Gastrointestinal Tract	Georgian medical news	Ukraine	Case report	2018	.	1	.	English	1	0	.	.	1	1	28	1	Thailand	14	Ukraine	1	.	1	.	.	.	.	.	1	1	1	5110	1	.	1	0	1	2, 3	2, 6	1	Stomach	Stomach (clinical)	Stomach (surgical)
203	1	1			2012	Singmaneesakulchai, S	Acute cerebellar ataxia during stroke like episode in CNSs Gnathostomiasis	Parkinsonism and Related Disorders	Thailand	Case report, Conference Abstract	2012	.	1	.	English	1	0	.	.	1	1	54	0	Thailand	.	Thailand	0	.	.	.	.	.	0	.	1	1	1	.	.	.	.	0	0	.	.	0	.
204	1	1			1979	Sirikulchayanonta, V.	Gnathostomiasis, a possible etiologic agent of eosinophilic granuloma of the gastrointestinal tract	The American journal of tropical medicine and hygiene	Thailand	Case report	1979	.	1	.	English	1	0	.	.	1	1	42	0	Thailand	.	Thailand	0	.	raw meat (not specified)	peptic ulcer	.	.	0	.	1	1	1	4	1	14	1	1	0	.	.	1	Colon	Colon (clinical)	Colon (surgical)
205	1	1			2005	Sithinamsuwan, P.	Images in clinical medicine. Gnathostomiasis - neuroimaging of larval migration	The New England journal of medicine	Thailand	Case report	2005	.	1	.	English	1	0	.	.	1	1	18	0	Thailand	.	.	.	.	1	.	.	.	0	.	1	1	1	30	1	.	1	1	1	2	.	0	.
206	1	1			2020	Sivakorn, C	Case Report: The First Direct Evidence of Gnathostoma spinigerum Migration through Human Lung	The American journal of tropical medicine and hygiene	Thailand	Case report	2020	.	1	.	English	1	0	.	.	1	1	56	0	Thailand	.	Thailand	0	.	.	.	.	.	0	.	1	1	1	90	.	.	1	6	0	.	.	1	Lung	Lung (clinical)	Lung (surgical)
207	1	1			2003	Slevogt, H.	Gnathostomiasis without eosinophilia led to a 5-year delay in diagnosis	Journal of travel medicine	Germany	Case report, letter to the editor	2003	.	1	.	English	1	0	.	.	1	1	37	1	Asia (not specified)	.	.	.	.	1	.	.	.	.	.	1	1	1	1825	0	.	1	1, malaise	1	2	3A, 4A, 2, 1	0	.
208	1	1			2021	Smith, S	Cerebral gnathostomiasis	The Medical journal of Australia	Australia	Case report	2021	.	1	.	English	1	0	.	.	1	1	42	0	Thailand	28	Australia	1	.	3	.	.	.	0	.	1	1	1	4	1	.	1	0	0	.	.	0	.
209	1	1			1992	Sookasam, M	Migratory facial swelling due to gnathostomiasis	International journal of oral and maxillofacial surgery	Thailand, Germany	Case report	1992	.	1	.	English	2	0	.	.	1	1	30	1	Thailand	.	Thailand	0	.	1	.	.	.	.	.	1	1	1	3	0	.	1	0	1	2, 3	1C, 1B	0	.
											1992											20	1	Thailand	.	Thailand	0	.	1	.	.	.	.	.	1	1	1	.	0	.	1	0	1	2, 3, 4	1C	0	.
210	1	1			1988	Srisawai, P	Lingual gnathostomiasis: a case report	Journal of the Medical Association of Thailand	Thailand	Case report	1988	.	1	.	English	1	0	.	.	1	1	19	1	Thailand	.	Thailand	0	.	1, prawn, snail	.	.	.	.	.	1	1	1	14	0	.	1	0	1	2, 3, 4	8B, 4B, 1C	1	Tongue	Tongue	Tongue (surgical)
211	1	1			1981	Stowens, D	Gnathostomiasis in Oneida County	New York state journal of medicine	USA	Case report	1981	.	1	.	English	1	0	.	.	1	1	16	1	Laos	.	USA	1	.	.	.	.	.	.	.	1	1	1	14	1	.	1	8	1	2, 4	6C, 16D	0	.
212	1	1			2009	Strady, C	Long-term follow-up of imported gnathostomiasis shows frequent treatment failure	The American journal of tropical medicine and hygiene	Thailand	Case series	2000-2004	.	1	.	English	13	.	.	.	1	1	38 (median), 27-60 (range)	.	.	.	.	.	.	.	.	.	.	.	.	1	1	1	.	.	.	.	.	1	.	.	0	.
											2000-2004											38 (median), 27-60 (range)	.	.	.	.	.	.	.	.	.	.	.	.	1	1	1	.	.	.	.	.	1	.	.	0	.
											2000-2004											38 (median), 27-60 (range)	.	.	.	.	.	.	.	.	.	.	.	.	1	1	1	.	.	.	.	.	1	.	.	0	.
											2000-2004											38 (median), 27-60 (range)	.	.	.	.	.	.	.	.	.	.	.	.	1	1	1	.	.	.	.	.	1	.	.	0	.
											2000-2004											38 (median), 27-60 (range)	.	.	.	.	.	.	.	.	.	.	.	.	1	1	1	.	.	.	.	.	1	.	.	0	.
											2000-2004											38 (median), 27-60 (range)	.	.	.	.	.	.	.	.	.	.	.	.	1	1	1	.	.	.	.	.	1	.	.	0	.
											2000-2004											38 (median), 27-60 (range)	.	.	.	.	.	.	.	.	.	.	.	.	1	1	1	.	.	.	.	.	1	.	.	0	.
											2000-2004											38 (median), 27-60 (range)	.	.	.	.	.	.	.	.	.	.	.	.	1	1	1	.	.	.	.	.	1	.	.	0	.
											2000-2004											38 (median), 27-60 (range)	.	.	.	.	.	.	.	.	.	.	.	.	1	1	1	.	.	.	.	.	1	.	.	0	.
											2000-2004											38 (median), 27-60 (range)	.	.	.	.	.	.	.	.	.	.	.	.	1	1	1	.	.	.	.	.	0	.	.	1	.	GIT (not specified)	.
											2000-2004											38 (median), 27-60 (range)	.	.	.	.	.	.	.	.	.	.	.	.	1	1	1	.	.	.	.	.	0	.	.	1	.	GIT (not specified)	.
											2000-2004											38 (median), 27-60 (range)	.	.	.	.	.	.	.	.	.	.	.	.	1	1	1	.	.	.	.	.	0	.	.	0	.
											2000-2004											38 (median), 27-60 (range)	.	.	.	.	.	.	.	.	.	.	.	.	1	1	1	.	.	.	.	.	0	.	.	0	.
213	1	1			2014	Subhedar	Gnathostomiasis: a rare case of cutaneous creeping eruptions	Indian Journal of Dermatopathology and Diagnostic Dermatology	India	Case report	2014	.	1	.	English	1	0	.	.	1	1	21	1	India	.	India	0	.	5	.	.	.	.	.	1	1	1	60	.	.	1	0	1	1, 2, 4, 11	5A, 15B	0	.
214	1	1			2013	Sujata, D. N.	Intraocular gnathostomiasis from coastal part of Maharashtra	Tropical Parasitology	India	Case report	2013	.	1	.	English	1	0	.	.	1	1	55	0	India	.	India	0	.	1	.	.	.	0	.	1	1	1	45	0	.	1	0	0	.	.	0	.
215	1	1			2016	Suksathien, R.	Spinal Gnathostomiasis: A Case Report with Magnetic Resonance Imaging and Electrophysiological Findings	Journal of the Medical Association of Thailand	Thailand	Case report	2016	.	1	.	English	1	0	.	.	1	1	18	0	Thailand	.	Thailand	0	.	.	.	.	.	0	.	1	1	1	60	1	.	1	2	1	3	8B	0	.
216	1	1			2006	Talaat	Reversible lymphatic dysfunction caused by <i>Gnathostoma spinigerum</i> infection	AMERICAN JOURNAL OF TROPICAL MEDICINE AND HYGIENE	USA	Case report, Conference Abstract	2006	.	1	.	English	1	0	.	.	1	1	49	1	Cambodia	.	USA	1	.	.	.	.	.	.	.	1	1	1	.	.	.	1	1, 7, chills	1	2	9, 18	0	.
217	1	1			1921	Tamura, H	On creeping disease	BRITISH JOURNAL OF DERMATOLOGY AND SYPHILIS	Japan	Case report	1921	.	1	.	English	1	0	.	.	1	1	41	1	China	.	Japan	1	.	.	.	.	.	.	.	1	1	1	.	.	.	1	0	1	1, 2, 4	2A, 12B	0	.
218	1	1			1992	Taniguchi, Y.	Human gnathostomiasis: successful removal of Gnathostoma hispidum	International journal of dermatology	Japan	Case report	1992	.	1	.	English	1	0	.	.	1	1	40	0	Japan	39	Japan	0	.	loach	.	.	.	0	.	1	1	1	21	.	.	1	0	1	1	6, 12A, 12B, 16A, 16B	0	.
219	1	1			1999	Taniguchi, Y.	Creeping eruption due to Gnathostoma hispidum--one way to find the causative parasite with artificial digestion method	International journal of dermatology	Japan	Case report, Correspondence	1999	.	1	.	English	1	0	.	.	1	1	59	0	China	9	Japan	1	.	1	.	.	.	0	.	1	1	1	11	0	.	1	0	1	1, 3	13A, 12A, 12B, 16A, 16B	0	.
220	1	1			1991	Taniguchi, Y.	Human gnathostomiasis	Journal of cutaneous pathology	Japan	Case report	1991	.	1	.	English	2	0	.	.	1	1	55	0	Japan	14	Japan	0	.	loach	.	.	.	0	.	1	1	1	14	0	.	1	0	1	1	6	0	.
											1991											57	0	Japan	7	Japan	0	.	loach	.	.	.	0	.	1	1	1	21	0	.	1	0	1	1, 3	6	0	.
221	1	1			1990	Tesjaroen, S.	A breast mass caused by gnathostomiasis: brief report of a case	The Southeast Asian journal of tropical medicine and public health	Thailand	Case report	1990	.	1	.	English	1	0	.	.	1	1	35	1	Thailand	.	Thailand	0	.	.	.	.	.	.	.	1	1	1	30	1	1	1	0	1	2	2B	0	.
222	1	1			2016	Theunissen, C.	Presumptive Gnathostoma binucleatum-infection in a Belgian traveler returning from South America	Travel medicine and infectious disease	Belgium	Case report	2016	.	1	.	English	1	0	.	.	1	1	36	0	Brazil, Peru, Colombia	.	Belgium	1	.	.	.	.	.	0	.	1	1	1	.	0	.	1	0	1	2, 3, 5, 6	6A, 6C, 6D	0	.
223	1	1			2009	Thomas, B	CUTANEOUS GNATHOSTOMIASIS IN NEW YORK CITY	JOURNAL OF CUTANEOUS PATHOLOGY		Case report, Conference Abstract	2009	.	1	.	English	1	0	.	.	1	1	56	1	USA	.	USA	0	.	1	.	.	.	.	.	1	1	1	.	0	.	1	0	1	1, 3, 5, 7	6C, 6D	0	.
224	1	1			2022	Thongmak	CASE REPORT: EOSINOPHILIC MENINGITIS DUE TO GNATHOSTOMA SPINIGERUM IN AN INFANT IN SOUTHERN THAILAND	SOUTHEAST ASIAN JOURNAL OF TROPICAL MEDICINE AND PUBLIC HEALTH	Thailand	Case report	2022	.	1	.	English	1	0	.	.	1	1	0.9	0	Thailand	.	Thailand	0	.	.	.	.	.	0	.	1	1	1	5	1	.	1	1, 2	0	.	.	0	.
225	1	1			1969	Thuraisingam, V.	A presumptive case of gnathostomiasis in Malaysia	The Medical journal of Malaya	.	Case report	1969	.	1	.	English	1	0	.	.	1	1	41	1	Hong Kong, Thailand	.	Malaysia	1	.	1	.	.	.	.	.	1	1	1	.	.	.	1	6	1	2, 3	1D, 11B, 3A, 13B, 4A, 14B, 5A	1	Lung	Lung (clinical)	.
226	1	1			2009	Tiwari, S	Intraocular Gnathostoma spinigerum: a case report	Cases Journal	India	Case report	2009	.	1	.	English	1	0	.	.	1	1	28	1	India	.	India	0	.	.	.	.	.	.	.	1	1	1	912	.	.	1	0	0	.	.	0	.
227	1	1			2004	Torres, J	Registro de dos casos de gnatostomiasis intraocular humana, con descripción morfométrica de la larva L3, en Aguascalientes, México	Revista Mexicana de Patología Clínica y Medicina de Laboratorio	Mexico	Case report	2004	.	1	.	Spanish	2	0	.	.	1	1	32	1	Mexico	6	Mexico	0	.	1	.	.	.	.	.	1	1	1	3	.	.	1	0	1	2, 3, 7	1B, 2	0	.
											2004											21	1	Mexico	90	Mexico	0	.	1	.	.	.	.	.	1	1	1	.	.	.	1	0	0	.	.	0	.
228	1	1			1947	Toumanoff, C.	An indigenous case of human gnathostomosis observed in Indochina	Bulletin de la Societe de pathologie exotique et de ses filiales	Vietnam	Case report	1947	.	1	.	French	1	0	.	.	1	1	22	1	Vietnam	.	Vietnam	0	.	.	.	.	.	.	.	1	1	1	.	.	.	1	0	1	1, 3, 8	16B	0	.
229	1	1			1971	Tudor, R. C.	Gnathostoma spinigerum: an unusual cause of ocular nematodiasis in the western hemisphere	American journal of ophthalmology	USA	Case report	1966	.	1	.	English	1	0	.	.	1	1	17	1	Philippines	.	USA	1	.	raw shrimp	.	.	.	.	.	1	1	1	3	.	.	1	0	0	.	.	0	.
230	1	1			2015	Uraga, E.	Dermoscopic features of cutaneous gnathostomiasis	International journal of dermatology	Ecuador	Case report, Correspondence	2015	.	1	.	English	1	0	.	.	1	1	58	1	Ecuador	.	Ecuador	0	.	1	.	.	.	.	.	1	1	1	2555	0	.	1	0	1	1, 3, 7, 8	3B, 4B	0	.
231	1	1			2014	Vanegas, E. S.	A 41-year-old woman with migratory panniculitis	The American journal of tropical medicine and hygiene	Mexico	Case report	2014	.	1	.	English	1	0	.	.	1	1	41	1	Mexico	.	Mexico	0	.	1	.	.	.	.	.	1	1	1	60	0	.	1	0	1	2, 3, 4, 10	6, 1, 4A, 8B, 9B	0	.
232	1	1			2014	Vanhaecke, C	Aetiologies of creeping eruption: 78 cases	The British journal of dermatology	France	Case report	2014	.	1	.	English	2	.	.	.	1	1	36 (mean)	0	Indonesia	180 (mean)	France	1	.	1	.	.	.	0	.	1	1	1	.	0	.	1	.	1	1, 2	.	0	.
											2014											36 (mean)	0	Japan	180 (mean)	France	1	.	.	.	.	.	0	.	1	1	1	365	0	.	1	.	1	1, 5	8	0	.
233	1	1			1998	Vargas-Ocampo, F.	Human gnathostomiasis in Mexico	International journal of dermatology	Mexico	Case report	1998	.	1	.	English	2	0	.	.	1	1	31	0	Mexico	.	Mexico	0	.	1	.	.	.	0	.	1	1	1	30	0	.	1	0	1	1, 2, 4	12A, 12B, 11B, 1C	0	.
											1998											25	1	Mexico	.	Mexico	0	.	1	.	.	.	.	.	1	1	1	.	0	.	1	0	1	1	16C, 16D	0	.
234	1	1			2012	Vargas, T. J.	Autochthonous gnathostomiasis, Brazil	Emerging Infectious Diseases	Brazil	Case report, letter to the editor	2012	.	1	.	English	1	0	.	.	1	1	37	0	Brazil	15	Brazil	0	.	1	.	.	.	0	.	1	1	1	.	0	.	1	1, 6	1	1, 4	12A, 12B, 6B	0	.
235	1	1			1993	Vázquez Maya	Gnatostomiasis intraocular: caso anatomoclínico	Revista Mexicana de Oftalmología	Mexico	Case report	1993	.	1	.	Spanish	1	0	.	.	1	1	27	1	Mexico	.	Mexico	0	.	1	.	.	.	.	.	1	1	1	.	0	.	1	0	0	.	.	0	.
236	1	1			2003	Villar de Cipriani	Paniculitis migratoria eosinofílica en el Perú: Gnathostoma como agente causal	Revista Peruana de Medicina Experimental y Salud Pública	Peru	Case report	2003	.	1	.	Spanish	3	0	.	.	1	1	43	0	Ecuador	.	Peru	1	.	1	.	.	.	0	.	1	1	1	.	0	.	1	.	1	2, 7	12A, 12B, 16A, 16B, 18B	0	.
											2003											60	1	Peru	.	Peru	0	.	1	.	.	.	.	.	1	1	1	45	0	.	1	.	1	2, 6	11B, 1B, 1A	0	.
											2003											50	0	Carribbean (not specified)	.	Peru	1	.	raw oysters	.	.	.	0	.	1	1	1	28	0	.	1	.	1	1, 7	2A, 2B	0	.
237	1	1			2010	Vonghachack, Y	Sero-epidemiological survey of gnathostomiasis in Lao PDR	Parasitology international	Laos	Cross sectional study	2008-2009	.	1	.	English	125	.	.	Serologic Survey in Laos	0	1	37.6 (mean), 10-70 (range)	.	.	.	.	.	.	.	.	.	.	.	.	1	1	1	.	.	.	.	.	1	2	.	.	.
											2008-2009											37.6 (mean), 10-70 (range)	.	.	.	.	.	.	.	.	.	.	.	.	1	1	1	.	.	.	.	.	1	2	.	.	.
											2008-2009											37.6 (mean), 10-70 (range)	.	.	.	.	.	.	.	.	.	.	.	.	1	1	1	.	.	.	.	.	1	2	.	.	.
											2008-2009											37.6 (mean), 10-70 (range)	.	.	.	.	.	.	.	.	.	.	.	.	1	1	1	.	.	.	.	.	1	2	.	.	.
											2008-2009											37.6 (mean), 10-70 (range)	.	.	.	.	.	.	.	.	.	.	.	.	1	1	1	.	.	.	.	.	1	2	.	.	.
											2008-2009											37.6 (mean), 10-70 (range)	.	.	.	.	.	.	.	.	.	.	.	.	1	1	1	.	.	.	.	.	1	2	.	.	.
											2008-2009											37.6 (mean), 10-70 (range)	.	.	.	.	.	.	.	.	.	.	.	.	1	1	1	.	.	.	.	.	1	2	.	.	.
											2008-2009											37.6 (mean), 10-70 (range)	.	.	.	.	.	.	.	.	.	.	.	.	1	1	1	.	.	.	.	.	1	2	.	.	.
											2008-2009											37.6 (mean), 10-70 (range)	.	.	.	.	.	.	.	.	.	.	.	.	1	1	1	.	.	.	.	.	1	2	.	.	.
											2008-2009											37.6 (mean), 10-70 (range)	.	.	.	.	.	.	.	.	.	.	.	.	1	1	1	.	.	.	.	.	1	2	.	.	.
											2008-2009											37.6 (mean), 10-70 (range)	.	.	.	.	.	.	.	.	.	.	.	.	1	1	1	.	.	.	.	.	1	2	.	.	.
											2008-2009											37.6 (mean), 10-70 (range)	.	.	.	.	.	.	.	.	.	.	.	.	1	1	1	.	.	.	.	.	1	2	.	.	.
											2008-2009											37.6 (mean), 10-70 (range)	.	.	.	.	.	.	.	.	.	.	.	.	1	1	1	.	.	.	.	.	1	2	.	.	.
											2008-2009											37.6 (mean), 10-70 (range)	.	.	.	.	.	.	.	.	.	.	.	.	1	1	1	.	.	.	.	.	1	2	.	.	.
											2008-2009											37.6 (mean), 10-70 (range)	.	.	.	.	.	.	.	.	.	.	.	.	1	1	1	.	.	.	.	.	1	2	.	.	.
											2008-2009											37.6 (mean), 10-70 (range)	.	.	.	.	.	.	.	.	.	.	.	.	1	1	1	.	.	.	.	.	1	2	.	.	.
											2008-2009											37.6 (mean), 10-70 (range)	.	.	.	.	.	.	.	.	.	.	.	.	1	1	1	.	.	.	.	.	1	2	.	.	.
											2008-2009											37.6 (mean), 10-70 (range)	.	.	.	.	.	.	.	.	.	.	.	.	1	1	1	.	.	.	.	.	1	2	.	.	.
											2008-2009											37.6 (mean), 10-70 (range)	.	.	.	.	.	.	.	.	.	.	.	.	1	1	1	.	.	.	.	.	1	2	.	.	.
											2008-2009											37.6 (mean), 10-70 (range)	.	.	.	.	.	.	.	.	.	.	.	.	1	.	.	.	.	.	.	.	.	.	.	.	.
											2008-2009											37.6 (mean), 10-70 (range)	.	.	.	.	.	.	.	.	.	.	.	.	1	.	.	.	.	.	.	.	.	.	.	.	.
											2008-2009											37.6 (mean), 10-70 (range)	.	.	.	.	.	.	.	.	.	.	.	.	1	.	.	.	.	.	.	.	.	.	.	.	.
											2008-2009											37.6 (mean), 10-70 (range)	.	.	.	.	.	.	.	.	.	.	.	.	1	.	.	.	.	.	.	.	.	.	.	.	.
											2008-2009											37.6 (mean), 10-70 (range)	.	.	.	.	.	.	.	.	.	.	.	.	1	.	.	.	.	.	.	.	.	.	.	.	.
											2008-2009											37.6 (mean), 10-70 (range)	.	.	.	.	.	.	.	.	.	.	.	.	1	.	.	.	.	.	.	.	.	.	.	.	.
											2008-2009											37.6 (mean), 10-70 (range)	.	.	.	.	.	.	.	.	.	.	.	.	1	.	.	.	.	.	.	.	.	.	.	.	.
											2008-2009											37.6 (mean), 10-70 (range)	.	.	.	.	.	.	.	.	.	.	.	.	1	.	.	.	.	.	.	.	.	.	.	.	.
											2008-2009											37.6 (mean), 10-70 (range)	.	.	.	.	.	.	.	.	.	.	.	.	1	.	.	.	.	.	.	.	.	.	.	.	.
											2008-2009											37.6 (mean), 10-70 (range)	.	.	.	.	.	.	.	.	.	.	.	.	1	.	.	.	.	.	.	.	.	.	.	.	.
											2008-2009											37.6 (mean), 10-70 (range)	.	.	.	.	.	.	.	.	.	.	.	.	1	.	.	.	.	.	.	.	.	.	.	.	.
											2008-2009											37.6 (mean), 10-70 (range)	.	.	.	.	.	.	.	.	.	.	.	.	1	.	.	.	.	.	.	.	.	.	.	.	.
											2008-2009											37.6 (mean), 10-70 (range)	.	.	.	.	.	.	.	.	.	.	.	.	1	.	.	.	.	.	.	.	.	.	.	.	.
											2008-2009											37.6 (mean), 10-70 (range)	.	.	.	.	.	.	.	.	.	.	.	.	1	.	.	.	.	.	.	.	.	.	.	.	.
											2008-2009											37.6 (mean), 10-70 (range)	.	.	.	.	.	.	.	.	.	.	.	.	1	.	.	.	.	.	.	.	.	.	.	.	.
											2008-2009											37.6 (mean), 10-70 (range)	.	.	.	.	.	.	.	.	.	.	.	.	1	.	.	.	.	.	.	.	.	.	.	.	.
											2008-2009											37.6 (mean), 10-70 (range)	.	.	.	.	.	.	.	.	.	.	.	.	1	.	.	.	.	.	.	.	.	.	.	.	.
											2008-2009											37.6 (mean), 10-70 (range)	.	.	.	.	.	.	.	.	.	.	.	.	1	.	.	.	.	.	.	.	.	.	.	.	.
											2008-2009											37.6 (mean), 10-70 (range)	.	.	.	.	.	.	.	.	.	.	.	.	1	.	.	.	.	.	.	.	.	.	.	.	.
											2008-2009											37.6 (mean), 10-70 (range)	.	.	.	.	.	.	.	.	.	.	.	.	1	.	.	.	.	.	.	.	.	.	.	.	.
											2008-2009											37.6 (mean), 10-70 (range)	.	.	.	.	.	.	.	.	.	.	.	.	1	.	.	.	.	.	.	.	.	.	.	.	.
											2008-2009											37.6 (mean), 10-70 (range)	.	.	.	.	.	.	.	.	.	.	.	.	1	.	.	.	.	.	.	.	.	.	.	.	.
											2008-2009											37.6 (mean), 10-70 (range)	.	.	.	.	.	.	.	.	.	.	.	.	1	.	.	.	.	.	.	.	.	.	.	.	.
											2008-2009											37.6 (mean), 10-70 (range)	.	.	.	.	.	.	.	.	.	.	.	.	1	.	.	.	.	.	.	.	.	.	.	.	.
											2008-2009											37.6 (mean), 10-70 (range)	.	.	.	.	.	.	.	.	.	.	.	.	1	.	.	.	.	.	.	.	.	.	.	.	.
											2008-2009											37.6 (mean), 10-70 (range)	.	.	.	.	.	.	.	.	.	.	.	.	1	.	.	.	.	.	.	.	.	.	.	.	.
											2008-2009											37.6 (mean), 10-70 (range)	.	.	.	.	.	.	.	.	.	.	.	.	1	.	.	.	.	.	.	.	.	.	.	.	.
											2008-2009											37.6 (mean), 10-70 (range)	.	.	.	.	.	.	.	.	.	.	.	.	1	.	.	.	.	.	.	.	.	.	.	.	.
											2008-2009											37.6 (mean), 10-70 (range)	.	.	.	.	.	.	.	.	.	.	.	.	1	.	.	.	.	.	.	.	.	.	.	.	.
											2008-2009											37.6 (mean), 10-70 (range)	.	.	.	.	.	.	.	.	.	.	.	.	1	.	.	.	.	.	.	.	.	.	.	.	.
											2008-2009											37.6 (mean), 10-70 (range)	.	.	.	.	.	.	.	.	.	.	.	.	1	.	.	.	.	.	.	.	.	.	.	.	.
											2008-2009											37.6 (mean), 10-70 (range)	.	.	.	.	.	.	.	.	.	.	.	.	1	.	.	.	.	.	.	.	.	.	.	.	.
											2008-2009											37.6 (mean), 10-70 (range)	.	.	.	.	.	.	.	.	.	.	.	.	1	.	.	.	.	.	.	.	.	.	.	.	.
											2008-2009											37.6 (mean), 10-70 (range)	.	.	.	.	.	.	.	.	.	.	.	.	1	.	.	.	.	.	.	.	.	.	.	.	.
											2008-2009											37.6 (mean), 10-70 (range)	.	.	.	.	.	.	.	.	.	.	.	.	1	.	.	.	.	.	.	.	.	.	.	.	.
											2008-2009											37.6 (mean), 10-70 (range)	.	.	.	.	.	.	.	.	.	.	.	.	1	.	.	.	.	.	.	.	.	.	.	.	.
											2008-2009											37.6 (mean), 10-70 (range)	.	.	.	.	.	.	.	.	.	.	.	.	1	.	.	.	.	.	.	.	.	.	.	.	.
											2008-2009											37.6 (mean), 10-70 (range)	.	.	.	.	.	.	.	.	.	.	.	.	1	.	.	.	.	.	.	.	.	.	.	.	.
											2008-2009											37.6 (mean), 10-70 (range)	.	.	.	.	.	.	.	.	.	.	.	.	1	.	.	.	.	.	.	.	.	.	.	.	.
											2008-2009											37.6 (mean), 10-70 (range)	.	.	.	.	.	.	.	.	.	.	.	.	1	.	.	.	.	.	.	.	.	.	.	.	.
											2008-2009											37.6 (mean), 10-70 (range)	.	.	.	.	.	.	.	.	.	.	.	.	1	.	.	.	.	.	.	.	.	.	.	.	.
											2008-2009											37.6 (mean), 10-70 (range)	.	.	.	.	.	.	.	.	.	.	.	.	1	.	.	.	.	.	.	.	.	.	.	.	.
											2008-2009											37.6 (mean), 10-70 (range)	.	.	.	.	.	.	.	.	.	.	.	.	1	.	.	.	.	.	.	.	.	.	.	.	.
											2008-2009											37.6 (mean), 10-70 (range)	.	.	.	.	.	.	.	.	.	.	.	.	1	.	.	.	.	.	.	.	.	.	.	.	.
											2008-2009											37.6 (mean), 10-70 (range)	.	.	.	.	.	.	.	.	.	.	.	.	1	.	.	.	.	.	.	.	.	.	.	.	.
											2008-2009											37.6 (mean), 10-70 (range)	.	.	.	.	.	.	.	.	.	.	.	.	1	.	.	.	.	.	.	.	.	.	.	.	.
											2008-2009											37.6 (mean), 10-70 (range)	.	.	.	.	.	.	.	.	.	.	.	.	1	.	.	.	.	.	.	.	.	.	.	.	.
											2008-2009											37.6 (mean), 10-70 (range)	.	.	.	.	.	.	.	.	.	.	.	.	1	.	.	.	.	.	.	.	.	.	.	.	.
											2008-2009											37.6 (mean), 10-70 (range)	.	.	.	.	.	.	.	.	.	.	.	.	1	.	.	.	.	.	.	.	.	.	.	.	.
											2008-2009											37.6 (mean), 10-70 (range)	.	.	.	.	.	.	.	.	.	.	.	.	1	.	.	.	.	.	.	.	.	.	.	.	.
											2008-2009											37.6 (mean), 10-70 (range)	.	.	.	.	.	.	.	.	.	.	.	.	1	.	.	.	.	.	.	.	.	.	.	.	.
											2008-2009											37.6 (mean), 10-70 (range)	.	.	.	.	.	.	.	.	.	.	.	.	1	.	.	.	.	.	.	.	.	.	.	.	.
											2008-2009											37.6 (mean), 10-70 (range)	.	.	.	.	.	.	.	.	.	.	.	.	1	.	.	.	.	.	.	.	.	.	.	.	.
											2008-2009											37.6 (mean), 10-70 (range)	.	.	.	.	.	.	.	.	.	.	.	.	1	.	.	.	.	.	.	.	.	.	.	.	.
											2008-2009											37.6 (mean), 10-70 (range)	.	.	.	.	.	.	.	.	.	.	.	.	1	.	.	.	.	.	.	.	.	.	.	.	.
											2008-2009											37.6 (mean), 10-70 (range)	.	.	.	.	.	.	.	.	.	.	.	.	1	.	.	.	.	.	.	.	.	.	.	.	.
											2008-2009											37.6 (mean), 10-70 (range)	.	.	.	.	.	.	.	.	.	.	.	.	1	.	.	.	.	.	.	.	.	.	.	.	.
											2008-2009											37.6 (mean), 10-70 (range)	.	.	.	.	.	.	.	.	.	.	.	.	1	.	.	.	.	.	.	.	.	.	.	.	.
											2008-2009											37.6 (mean), 10-70 (range)	.	.	.	.	.	.	.	.	.	.	.	.	1	.	.	.	.	.	.	.	.	.	.	.	.
											2008-2009											37.6 (mean), 10-70 (range)	.	.	.	.	.	.	.	.	.	.	.	.	1	.	.	.	.	.	.	.	.	.	.	.	.
											2008-2009											37.6 (mean), 10-70 (range)	.	.	.	.	.	.	.	.	.	.	.	.	1	.	.	.	.	.	.	.	.	.	.	.	.
											2008-2009											37.6 (mean), 10-70 (range)	.	.	.	.	.	.	.	.	.	.	.	.	1	.	.	.	.	.	.	.	.	.	.	.	.
											2008-2009											37.6 (mean), 10-70 (range)	.	.	.	.	.	.	.	.	.	.	.	.	1	.	.	.	.	.	.	.	.	.	.	.	.
											2008-2009											37.6 (mean), 10-70 (range)	.	.	.	.	.	.	.	.	.	.	.	.	1	.	.	.	.	.	.	.	.	.	.	.	.
											2008-2009											37.6 (mean), 10-70 (range)	.	.	.	.	.	.	.	.	.	.	.	.	1	.	.	.	.	.	.	.	.	.	.	.	.
											2008-2009											37.6 (mean), 10-70 (range)	.	.	.	.	.	.	.	.	.	.	.	.	1	.	.	.	.	.	.	.	.	.	.	.	.
											2008-2009											37.6 (mean), 10-70 (range)	.	.	.	.	.	.	.	.	.	.	.	.	1	.	.	.	.	.	.	.	.	.	.	.	.
											2008-2009											37.6 (mean), 10-70 (range)	.	.	.	.	.	.	.	.	.	.	.	.	1	.	.	.	.	.	.	.	.	.	.	.	.
											2008-2009											37.6 (mean), 10-70 (range)	.	.	.	.	.	.	.	.	.	.	.	.	1	.	.	.	.	.	.	.	.	.	.	.	.
											2008-2009											37.6 (mean), 10-70 (range)	.	.	.	.	.	.	.	.	.	.	.	.	1	.	.	.	.	.	.	.	.	.	.	.	.
											2008-2009											37.6 (mean), 10-70 (range)	.	.	.	.	.	.	.	.	.	.	.	.	1	.	.	.	.	.	.	.	.	.	.	.	.
											2008-2009											37.6 (mean), 10-70 (range)	.	.	.	.	.	.	.	.	.	.	.	.	1	.	.	.	.	.	.	.	.	.	.	.	.
											2008-2009											37.6 (mean), 10-70 (range)	.	.	.	.	.	.	.	.	.	.	.	.	1	.	.	.	.	.	.	.	.	.	.	.	.
											2008-2009											37.6 (mean), 10-70 (range)	.	.	.	.	.	.	.	.	.	.	.	.	1	.	.	.	.	.	.	.	.	.	.	.	.
											2008-2009											37.6 (mean), 10-70 (range)	.	.	.	.	.	.	.	.	.	.	.	.	1	.	.	.	.	.	.	.	.	.	.	.	.
											2008-2009											37.6 (mean), 10-70 (range)	.	.	.	.	.	.	.	.	.	.	.	.	1	.	.	.	.	.	.	.	.	.	.	.	.
											2008-2009											37.6 (mean), 10-70 (range)	.	.	.	.	.	.	.	.	.	.	.	.	1	.	.	.	.	.	.	.	.	.	.	.	.
											2008-2009											37.6 (mean), 10-70 (range)	.	.	.	.	.	.	.	.	.	.	.	.	1	.	.	.	.	.	.	.	.	.	.	.	.
											2008-2009											37.6 (mean), 10-70 (range)	.	.	.	.	.	.	.	.	.	.	.	.	1	.	.	.	.	.	.	.	.	.	.	.	.
											2008-2009											37.6 (mean), 10-70 (range)	.	.	.	.	.	.	.	.	.	.	.	.	1	.	.	.	.	.	.	.	.	.	.	.	.
											2008-2009											37.6 (mean), 10-70 (range)	.	.	.	.	.	.	.	.	.	.	.	.	1	.	.	.	.	.	.	.	.	.	.	.	.
											2008-2009											37.6 (mean), 10-70 (range)	.	.	.	.	.	.	.	.	.	.	.	.	1	.	.	.	.	.	.	.	.	.	.	.	.
											2008-2009											37.6 (mean), 10-70 (range)	.	.	.	.	.	.	.	.	.	.	.	.	1	.	.	.	.	.	.	.	.	.	.	.	.
											2008-2009											37.6 (mean), 10-70 (range)	.	.	.	.	.	.	.	.	.	.	.	.	1	.	.	.	.	.	.	.	.	.	.	.	.
											2008-2009											37.6 (mean), 10-70 (range)	.	.	.	.	.	.	.	.	.	.	.	.	1	.	.	.	.	.	.	.	.	.	.	.	.
											2008-2009											37.6 (mean), 10-70 (range)	.	.	.	.	.	.	.	.	.	.	.	.	1	.	.	.	.	.	.	.	.	.	.	.	.
											2008-2009											37.6 (mean), 10-70 (range)	.	.	.	.	.	.	.	.	.	.	.	.	1	.	.	.	.	.	.	.	.	.	.	.	.
											2008-2009											37.6 (mean), 10-70 (range)	.	.	.	.	.	.	.	.	.	.	.	.	1	.	.	.	.	.	.	.	.	.	.	.	.
											2008-2009											37.6 (mean), 10-70 (range)	.	.	.	.	.	.	.	.	.	.	.	.	1	.	.	.	.	.	.	.	.	.	.	.	.
											2008-2009											37.6 (mean), 10-70 (range)	.	.	.	.	.	.	.	.	.	.	.	.	1	.	.	.	.	.	.	.	.	.	.	.	.
											2008-2009											37.6 (mean), 10-70 (range)	.	.	.	.	.	.	.	.	.	.	.	.	1	.	.	.	.	.	.	.	.	.	.	.	.
											2008-2009											37.6 (mean), 10-70 (range)	.	.	.	.	.	.	.	.	.	.	.	.	1	.	.	.	.	.	.	.	.	.	.	.	.
											2008-2009											37.6 (mean), 10-70 (range)	.	.	.	.	.	.	.	.	.	.	.	.	1	.	.	.	.	.	.	.	.	.	.	.	.
											2008-2009											37.6 (mean), 10-70 (range)	.	.	.	.	.	.	.	.	.	.	.	.	1	.	.	.	.	.	.	.	.	.	.	.	.
											2008-2009											37.6 (mean), 10-70 (range)	.	.	.	.	.	.	.	.	.	.	.	.	1	.	.	.	.	.	.	.	.	.	.	.	.
											2008-2009											37.6 (mean), 10-70 (range)	.	.	.	.	.	.	.	.	.	.	.	.	1	.	.	.	.	.	.	.	.	.	.	.	.
											2008-2009											37.6 (mean), 10-70 (range)	.	.	.	.	.	.	.	.	.	.	.	.	1	.	.	.	.	.	.	.	.	.	.	.	.
											2008-2009											37.6 (mean), 10-70 (range)	.	.	.	.	.	.	.	.	.	.	.	.	1	.	.	.	.	.	.	.	.	.	.	.	.
											2008-2009											37.6 (mean), 10-70 (range)	.	.	.	.	.	.	.	.	.	.	.	.	1	.	.	.	.	.	.	.	.	.	.	.	.
											2008-2009											37.6 (mean), 10-70 (range)	.	.	.	.	.	.	.	.	.	.	.	.	1	.	.	.	.	.	.	.	.	.	.	.	.
											2008-2009											37.6 (mean), 10-70 (range)	.	.	.	.	.	.	.	.	.	.	.	.	1	.	.	.	.	.	.	.	.	.	.	.	.
											2008-2009											37.6 (mean), 10-70 (range)	.	.	.	.	.	.	.	.	.	.	.	.	1	.	.	.	.	.	.	.	.	.	.	.	.
											2008-2009											37.6 (mean), 10-70 (range)	.	.	.	.	.	.	.	.	.	.	.	.	1	.	.	.	.	.	.	.	.	.	.	.	.
											2008-2009											37.6 (mean), 10-70 (range)	.	.	.	.	.	.	.	.	.	.	.	.	1	.	.	.	.	.	.	.	.	.	.	.	.
											2008-2009											37.6 (mean), 10-70 (range)	.	.	.	.	.	.	.	.	.	.	.	.	1	.	.	.	.	.	.	.	.	.	.	.	.
238	1	1	1		2018	Wai	HUMAN GNATHOSTOMIASIS IN MYANMAR: A REVIEW OF LOCAL LITERATURE	SOUTHEAST ASIAN JOURNAL OF TROPICAL MEDICINE AND PUBLIC HEALTH	Thailand, Myanmar	Review	1960-2013	.	1	.	English	12	5	.		1	1	.	1	Myanmar	.	.	.	.	.	.	.	.	.	.	1	.	.	.	.	.	.	.	.	.	.	0	.
											1960-2013											.	.	Myanmar	.	.	.	.	.	.	.	.	.	.	1	.	.	.	.	.	.	.	.	.	.	0	.
											1960-2013											.	.	Myanmar	.	.	.	.	.	.	.	.	.	.	1	.	.	.	.	.	.	.	.	.	.	0	.
											1960-2013											.	.	Myanmar	.	.	.	.	.	.	.	.	.	.	1	.	.	.	.	.	.	.	.	.	.	0	.
											1960-2013											.	0	Myanmar	.	.	.	.	.	.	.	.	.	.	1	.	.	.	.	.	.	.	.	.	.	0	.
											1960-2013											10	0	Myanmar	.	.	.	.	.	.	.	.	.	.	1	.	.	.	.	.	.	.	.	.	.	0	.
											1960-2013											.	.	Myanmar	.	.	.	.	.	.	.	.	.	.	1	.	.	.	.	.	.	.	.	.	.	0	.
											1960-2013											.	.	Myanmar	.	.	.	.	.	.	.	.	.	.	1	.	.	.	.	.	.	.	.	.	.	0	.
											1960-2013											.	.	Myanmar	.	.	.	.	.	.	.	.	.	.	1	.	.	.	.	.	.	.	.	.	.	0	.
											1960-2013											.	.	Myanmar	.	.	.	.	.	.	.	.	.	.	1	.	.	.	.	.	.	.	.	.	.	0	.
											1960-2013											.	.	Myanmar	.	.	.	.	.	.	.	.	.	.	1	.	.	.	.	.	.	.	.	.	.	0	.
239	1	1			2022	Wang, S	First reported case of intraocular gnathostomiasis in China	Journal of travel medicine	China	Case report	2022	.	1	.	English	1	0	.		1	1	35	0	China	7	China	0	.	1, raw beef	.	.	.	0	.	1	1	1	7	0	.	1	0	.	.	.	0	.
240	1	1			1950	Witenberg, G	A case of ocular gnathostomiasis	Ophthalmologica	Israel	Case report	1950	.	1	.	English	1	0	.		1	1	40	1	.	.	Israel	.	.	.	Rheumatoid arthritis	.	.	.	.	1	1	1	.	.	.	1	1	0	.	.	0	.
241	1	1			2009	Woehl, J.-M	Une « allergie » d’importation	La Revue de Médecine Interne	France	Case report, conference abstract	2009	.	1	.	French	1	0	.		1	1	45	1	Vietnam	150	France	1	.	.	.	.	.	.	.	1	1	1	.	0	.	1	.	1	2, 3, 4	1B	0	.
242	1	1			2001	Wong-Ortíz, F.	Gnathostomiasis ocular. Registro del primer caso para el estado de Tabasco, México	Revista Mexicana de Oftalmologia	Mexico	Case report	2001	.	1	.	Spanish	1	0	.		1	1	15	1	Mexico	.	Mexico	0	.	.	.	.	.	.	.	1	1	1	60	.	.	1	0	1	2, 4	1A, 1B, 1C	0	.
243	1	1			2004	Xuan, L. T	Gnathostoma infection in South Vietnam	Southeast Asian Journal of Tropical Medicine and Public Health	Vietnam, Thailand		2004		1	.	English	654	.	.		0	0	.	.	Vietnam	.	.	.	.	.	.	.	.	.	.	0	.	.	.	.	.	1	.	.	.	.	.	.
											2004											.	.	Vietnam	.	.	.	.	.	.	.	.	.	.	0	.	.	.	.	.	1	.	.	.	.	.	.
											2004											.	.	Vietnam	.	.	.	.	.	.	.	.	.	.	0	.	.	.	.	.	1	.	.	.	.	.	.
											2004											.	.	Vietnam	.	.	.	.	.	.	.	.	.	.	0	.	.	.	.	.	1	.	.	.	.	.	.
											2004											.	.	Vietnam	.	.	.	.	.	.	.	.	.	.	0	.	.	.	.	.	1	.	.	.	.	.	.
											2004											.	.	Vietnam	.	.	.	.	.	.	.	.	.	.	0	.	.	.	.	.	1	.	.	.	.	.	.
											2004											.	.	Vietnam	.	.	.	.	.	.	.	.	.	.	0	.	.	.	.	.	1	.	.	.	.	.	.
											2004											.	.	Vietnam	.	.	.	.	.	.	.	.	.	.	0	.	.	.	.	.	1	.	.	.	.	.	.
											2004											.	.	Vietnam	.	.	.	.	.	.	.	.	.	.	0	.	.	.	.	.	1	.	.	.	.	.	.
											2004											.	.	Vietnam	.	.	.	.	.	.	.	.	.	.	0	.	.	.	.	.	1	.	.	.	.	.	.
											2004											.	.	Vietnam	.	.	.	.	.	.	.	.	.	.	0	.	.	.	.	.	1	.	.	.	.	.	.
											2004											.	.	Vietnam	.	.	.	.	.	.	.	.	.	.	0	.	.	.	.	.	1	.	.	.	.	.	.
											2004											.	.	Vietnam	.	.	.	.	.	.	.	.	.	.	0	.	.	.	.	.	1	.	.	.	.	.	.
											2004											.	.	Vietnam	.	.	.	.	.	.	.	.	.	.	0	.	.	.	.	.	1	.	.	.	.	.	.
											2004											.	.	Vietnam	.	.	.	.	.	.	.	.	.	.	0	.	.	.	.	.	1	.	.	.	.	.	.
											2004											.	.	Vietnam	.	.	.	.	.	.	.	.	.	.	0	.	.	.	.	.	1	.	.	.	.	.	.
											2004											.	.	Vietnam	.	.	.	.	.	.	.	.	.	.	0	.	.	.	.	.	1	.	.	.	.	.	.
											2004											.	.	Vietnam	.	.	.	.	.	.	.	.	.	.	0	.	.	.	.	.	1	.	.	.	.	.	.
											2004											.	.	Vietnam	.	.	.	.	.	.	.	.	.	.	0	.	.	.	.	.	1	.	.	.	.	.	.
											2004											.	.	Vietnam	.	.	.	.	.	.	.	.	.	.	0	.	.	.	.	.	1	.	.	.	.	.	.
											2004											.	.	Vietnam	.	.	.	.	.	.	.	.	.	.	0	.	.	.	.	.	1	.	.	.	.	.	.
											2004											.	.	Vietnam	.	.	.	.	.	.	.	.	.	.	0	.	.	.	.	.	1	.	.	.	.	.	.
											2004											.	.	Vietnam	.	.	.	.	.	.	.	.	.	.	0	.	.	.	.	.	1	.	.	.	.	.	.
											2004											.	.	Vietnam	.	.	.	.	.	.	.	.	.	.	0	.	.	.	.	.	1	.	.	.	.	.	.
											2004											.	.	Vietnam	.	.	.	.	.	.	.	.	.	.	0	.	.	.	.	.	1	.	.	.	.	.	.
											2004											.	.	Vietnam	.	.	.	.	.	.	.	.	.	.	0	.	.	.	.	.	1	.	.	.	.	.	.
											2004											.	.	Vietnam	.	.	.	.	.	.	.	.	.	.	0	.	.	.	.	.	1	.	.	.	.	.	.
											2004											.	.	Vietnam	.	.	.	.	.	.	.	.	.	.	0	.	.	.	.	.	1	.	.	.	.	.	.
											2004											.	.	Vietnam	.	.	.	.	.	.	.	.	.	.	0	.	.	.	.	.	1	.	.	.	.	.	.
											2004											.	.	Vietnam	.	.	.	.	.	.	.	.	.	.	0	.	.	.	.	.	1	.	.	.	.	.	.
											2004											.	.	Vietnam	.	.	.	.	.	.	.	.	.	.	0	.	.	.	.	.	1	.	.	.	.	.	.
											2004											.	.	Vietnam	.	.	.	.	.	.	.	.	.	.	0	.	.	.	.	.	1	.	.	.	.	.	.
											2004											.	.	Vietnam	.	.	.	.	.	.	.	.	.	.	0	.	.	.	.	.	1	.	.	.	.	.	.
											2004											.	.	Vietnam	.	.	.	.	.	.	.	.	.	.	0	.	.	.	.	.	1	.	.	.	.	.	.
											2004											.	.	Vietnam	.	.	.	.	.	.	.	.	.	.	0	.	.	.	.	.	1	.	.	.	.	.	.
											2004											.	.	Vietnam	.	.	.	.	.	.	.	.	.	.	0	.	.	.	.	.	1	.	.	.	.	.	.
											2004											.	.	Vietnam	.	.	.	.	.	.	.	.	.	.	0	.	.	.	.	.	1	.	.	.	.	.	.
											2004											.	.	Vietnam	.	.	.	.	.	.	.	.	.	.	0	.	.	.	.	.	1	.	.	.	.	.	.
											2004											.	.	Vietnam	.	.	.	.	.	.	.	.	.	.	0	.	.	.	.	.	1	.	.	.	.	.	.
											2004											.	.	Vietnam	.	.	.	.	.	.	.	.	.	.	0	.	.	.	.	.	1	.	.	.	.	.	.
											2004											.	.	Vietnam	.	.	.	.	.	.	.	.	.	.	0	.	.	.	.	.	1	.	.	.	.	.	.
											2004											.	.	Vietnam	.	.	.	.	.	.	.	.	.	.	0	.	.	.	.	.	1	.	.	.	.	.	.
											2004											.	.	Vietnam	.	.	.	.	.	.	.	.	.	.	0	.	.	.	.	.	1	.	.	.	.	.	.
											2004											.	.	Vietnam	.	.	.	.	.	.	.	.	.	.	0	.	.	.	.	.	1	.	.	.	.	.	.
											2004											.	.	Vietnam	.	.	.	.	.	.	.	.	.	.	0	.	.	.	.	.	1	.	.	.	.	.	.
											2004											.	.	Vietnam	.	.	.	.	.	.	.	.	.	.	0	.	.	.	.	.	1	.	.	.	.	.	.
											2004											.	.	Vietnam	.	.	.	.	.	.	.	.	.	.	0	.	.	.	.	.	1	.	.	.	.	.	.
											2004											.	.	Vietnam	.	.	.	.	.	.	.	.	.	.	0	.	.	.	.	.	1	.	.	.	.	.	.
											2004											.	.	Vietnam	.	.	.	.	.	.	.	.	.	.	0	.	.	.	.	.	1	.	.	.	.	.	.
											2004											.	.	Vietnam	.	.	.	.	.	.	.	.	.	.	0	.	.	.	.	.	1	.	.	.	.	.	.
											2004											.	.	Vietnam	.	.	.	.	.	.	.	.	.	.	0	.	.	.	.	.	1	.	.	.	.	.	.
											2004											.	.	Vietnam	.	.	.	.	.	.	.	.	.	.	0	.	.	.	.	.	1	.	.	.	.	.	.
											2004											.	.	Vietnam	.	.	.	.	.	.	.	.	.	.	0	.	.	.	.	.	1	.	.	.	.	.	.
											2004											.	.	Vietnam	.	.	.	.	.	.	.	.	.	.	0	.	.	.	.	.	1	.	.	.	.	.	.
											2004											.	.	Vietnam	.	.	.	.	.	.	.	.	.	.	0	.	.	.	.	.	1	.	.	.	.	.	.
											2004											.	.	Vietnam	.	.	.	.	.	.	.	.	.	.	0	.	.	.	.	.	1	.	.	.	.	.	.
											2004											.	.	Vietnam	.	.	.	.	.	.	.	.	.	.	0	.	.	.	.	.	1	.	.	.	.	.	.
											2004											.	.	Vietnam	.	.	.	.	.	.	.	.	.	.	0	.	.	.	.	.	1	.	.	.	.	.	.
											2004											.	.	Vietnam	.	.	.	.	.	.	.	.	.	.	0	.	.	.	.	.	1	.	.	.	.	.	.
											2004											.	.	Vietnam	.	.	.	.	.	.	.	.	.	.	0	.	.	.	.	.	1	.	.	.	.	.	.
											2004											.	.	Vietnam	.	.	.	.	.	.	.	.	.	.	0	.	.	.	.	.	1	.	.	.	.	.	.
											2004											.	.	Vietnam	.	.	.	.	.	.	.	.	.	.	0	.	.	.	.	.	1	.	.	.	.	.	.
											2004											.	.	Vietnam	.	.	.	.	.	.	.	.	.	.	0	.	.	.	.	.	1	.	.	.	.	.	.
											2004											.	.	Vietnam	.	.	.	.	.	.	.	.	.	.	0	.	.	.	.	.	1	.	.	.	.	.	.
											2004											.	.	Vietnam	.	.	.	.	.	.	.	.	.	.	0	.	.	.	.	.	1	.	.	.	.	.	.
											2004											.	.	Vietnam	.	.	.	.	.	.	.	.	.	.	0	.	.	.	.	.	1	.	.	.	.	.	.
											2004											.	.	Vietnam	.	.	.	.	.	.	.	.	.	.	0	.	.	.	.	.	1	.	.	.	.	.	.
											2004											.	.	Vietnam	.	.	.	.	.	.	.	.	.	.	0	.	.	.	.	.	1	.	.	.	.	.	.
											2004											.	.	Vietnam	.	.	.	.	.	.	.	.	.	.	0	.	.	.	.	.	1	.	.	.	.	.	.
											2004											.	.	Vietnam	.	.	.	.	.	.	.	.	.	.	0	.	.	.	.	.	1	.	.	.	.	.	.
											2004											.	.	Vietnam	.	.	.	.	.	.	.	.	.	.	0	.	.	.	.	.	1	.	.	.	.	.	.
											2004											.	.	Vietnam	.	.	.	.	.	.	.	.	.	.	0	.	.	.	.	.	1	.	.	.	.	.	.
											2004											.	.	Vietnam	.	.	.	.	.	.	.	.	.	.	0	.	.	.	.	.	1	.	.	.	.	.	.
											2004											.	.	Vietnam	.	.	.	.	.	.	.	.	.	.	0	.	.	.	.	.	1	.	.	.	.	.	.
											2004											.	.	Vietnam	.	.	.	.	.	.	.	.	.	.	0	.	.	.	.	.	1	.	.	.	.	.	.
											2004											.	.	Vietnam	.	.	.	.	.	.	.	.	.	.	0	.	.	.	.	.	1	.	.	.	.	.	.
											2004											.	.	Vietnam	.	.	.	.	.	.	.	.	.	.	0	.	.	.	.	.	1	.	.	.	.	.	.
											2004											.	.	Vietnam	.	.	.	.	.	.	.	.	.	.	0	.	.	.	.	.	1	.	.	.	.	.	.
											2004											.	.	Vietnam	.	.	.	.	.	.	.	.	.	.	0	.	.	.	.	.	1	.	.	.	.	.	.
											2004											.	.	Vietnam	.	.	.	.	.	.	.	.	.	.	0	.	.	.	.	.	1	.	.	.	.	.	.
											2004											.	.	Vietnam	.	.	.	.	.	.	.	.	.	.	0	.	.	.	.	.	1	.	.	.	.	.	.
											2004											.	.	Vietnam	.	.	.	.	.	.	.	.	.	.	0	.	.	.	.	.	1	.	.	.	.	.	.
											2004											.	.	Vietnam	.	.	.	.	.	.	.	.	.	.	0	.	.	.	.	.	1	.	.	.	.	.	.
											2004											.	.	Vietnam	.	.	.	.	.	.	.	.	.	.	0	.	.	.	.	.	1	.	.	.	.	.	.
											2004											.	.	Vietnam	.	.	.	.	.	.	.	.	.	.	0	.	.	.	.	.	1	.	.	.	.	.	.
											2004											.	.	Vietnam	.	.	.	.	.	.	.	.	.	.	0	.	.	.	.	.	1	.	.	.	.	.	.
											2004											.	.	Vietnam	.	.	.	.	.	.	.	.	.	.	0	.	.	.	.	.	1	.	.	.	.	.	.
											2004											.	.	Vietnam	.	.	.	.	.	.	.	.	.	.	0	.	.	.	.	.	1	.	.	.	.	.	.
											2004											.	.	Vietnam	.	.	.	.	.	.	.	.	.	.	0	.	.	.	.	.	1	.	.	.	.	.	.
											2004											.	.	Vietnam	.	.	.	.	.	.	.	.	.	.	0	.	.	.	.	.	1	.	.	.	.	.	.
											2004											.	.	Vietnam	.	.	.	.	.	.	.	.	.	.	0	.	.	.	.	.	1	.	.	.	.	.	.
											2004											.	.	Vietnam	.	.	.	.	.	.	.	.	.	.	0	.	.	.	.	.	1	.	.	.	.	.	.
											2004											.	.	Vietnam	.	.	.	.	.	.	.	.	.	.	0	.	.	.	.	.	1	.	.	.	.	.	.
											2004											.	.	Vietnam	.	.	.	.	.	.	.	.	.	.	0	.	.	.	.	.	1	.	.	.	.	.	.
											2004											.	.	Vietnam	.	.	.	.	.	.	.	.	.	.	0	.	.	.	.	.	1	.	.	.	.	.	.
											2004											.	.	Vietnam	.	.	.	.	.	.	.	.	.	.	0	.	.	.	.	.	1	.	.	.	.	.	.
											2004											.	.	Vietnam	.	.	.	.	.	.	.	.	.	.	0	.	.	.	.	.	1	.	.	.	.	.	.
											2004											.	.	Vietnam	.	.	.	.	.	.	.	.	.	.	0	.	.	.	.	.	1	.	.	.	.	.	.
											2004											.	.	Vietnam	.	.	.	.	.	.	.	.	.	.	0	.	.	.	.	.	1	.	.	.	.	.	.
											2004											.	.	Vietnam	.	.	.	.	.	.	.	.	.	.	0	.	.	.	.	.	1	.	.	.	.	.	.
											2004											.	.	Vietnam	.	.	.	.	.	.	.	.	.	.	0	.	.	.	.	.	1	.	.	.	.	.	.
											2004											.	.	Vietnam	.	.	.	.	.	.	.	.	.	.	0	.	.	.	.	.	1	.	.	.	.	.	.
											2004											.	.	Vietnam	.	.	.	.	.	.	.	.	.	.	0	.	.	.	.	.	1	.	.	.	.	.	.
											2004											.	.	Vietnam	.	.	.	.	.	.	.	.	.	.	0	.	.	.	.	.	1	.	.	.	.	.	.
											2004											.	.	Vietnam	.	.	.	.	.	.	.	.	.	.	0	.	.	.	.	.	1	.	.	.	.	.	.
											2004											.	.	Vietnam	.	.	.	.	.	.	.	.	.	.	0	.	.	.	.	.	1	.	.	.	.	.	.
											2004											.	.	Vietnam	.	.	.	.	.	.	.	.	.	.	0	.	.	.	.	.	1	.	.	.	.	.	.
											2004											.	.	Vietnam	.	.	.	.	.	.	.	.	.	.	0	.	.	.	.	.	1	.	.	.	.	.	.
											2004											.	.	Vietnam	.	.	.	.	.	.	.	.	.	.	0	.	.	.	.	.	1	.	.	.	.	.	.
											2004											.	.	Vietnam	.	.	.	.	.	.	.	.	.	.	0	.	.	.	.	.	1	.	.	.	.	.	.
											2004											.	.	Vietnam	.	.	.	.	.	.	.	.	.	.	0	.	.	.	.	.	1	.	.	.	.	.	.
											2004											.	.	Vietnam	.	.	.	.	.	.	.	.	.	.	0	.	.	.	.	.	1	.	.	.	.	.	.
											2004											.	.	Vietnam	.	.	.	.	.	.	.	.	.	.	0	.	.	.	.	.	1	.	.	.	.	.	.
											2004											.	.	Vietnam	.	.	.	.	.	.	.	.	.	.	0	.	.	.	.	.	1	.	.	.	.	.	.
											2004											.	.	Vietnam	.	.	.	.	.	.	.	.	.	.	0	.	.	.	.	.	1	.	.	.	.	.	.
											2004											.	.	Vietnam	.	.	.	.	.	.	.	.	.	.	0	.	.	.	.	.	1	.	.	.	.	.	.
											2004											.	.	Vietnam	.	.	.	.	.	.	.	.	.	.	0	.	.	.	.	.	1	.	.	.	.	.	.
											2004											.	.	Vietnam	.	.	.	.	.	.	.	.	.	.	0	.	.	.	.	.	1	.	.	.	.	.	.
											2004											.	.	Vietnam	.	.	.	.	.	.	.	.	.	.	0	.	.	.	.	.	1	.	.	.	.	.	.
											2004											.	.	Vietnam	.	.	.	.	.	.	.	.	.	.	0	.	.	.	.	.	1	.	.	.	.	.	.
											2004											.	.	Vietnam	.	.	.	.	.	.	.	.	.	.	0	.	.	.	.	.	1	.	.	.	.	.	.
											2004											.	.	Vietnam	.	.	.	.	.	.	.	.	.	.	0	.	.	.	.	.	1	.	.	.	.	.	.
											2004											.	.	Vietnam	.	.	.	.	.	.	.	.	.	.	0	.	.	.	.	.	1	.	.	.	.	.	.
											2004											.	.	Vietnam	.	.	.	.	.	.	.	.	.	.	0	.	.	.	.	.	1	.	.	.	.	.	.
											2004											.	.	Vietnam	.	.	.	.	.	.	.	.	.	.	0	.	.	.	.	.	1	.	.	.	.	.	.
											2004											.	.	Vietnam	.	.	.	.	.	.	.	.	.	.	0	.	.	.	.	.	1	.	.	.	.	.	.
											2004											.	.	Vietnam	.	.	.	.	.	.	.	.	.	.	0	.	.	.	.	.	1	.	.	.	.	.	.
											2004											.	.	Vietnam	.	.	.	.	.	.	.	.	.	.	0	.	.	.	.	.	1	.	.	.	.	.	.
											2004											.	.	Vietnam	.	.	.	.	.	.	.	.	.	.	0	.	.	.	.	.	1	.	.	.	.	.	.
											2004											.	.	Vietnam	.	.	.	.	.	.	.	.	.	.	0	.	.	.	.	.	1	.	.	.	.	.	.
											2004											.	.	Vietnam	.	.	.	.	.	.	.	.	.	.	0	.	.	.	.	.	1	.	.	.	.	.	.
											2004											.	.	Vietnam	.	.	.	.	.	.	.	.	.	.	0	.	.	.	.	.	1	.	.	.	.	.	.
											2004											.	.	Vietnam	.	.	.	.	.	.	.	.	.	.	0	.	.	.	.	.	1	.	.	.	.	.	.
											2004											.	.	Vietnam	.	.	.	.	.	.	.	.	.	.	0	.	.	.	.	.	1	.	.	.	.	.	.
											2004											.	.	Vietnam	.	.	.	.	.	.	.	.	.	.	0	.	.	.	.	.	1	.	.	.	.	.	.
											2004											.	.	Vietnam	.	.	.	.	.	.	.	.	.	.	0	.	.	.	.	.	1	.	.	.	.	.	.
											2004											.	.	Vietnam	.	.	.	.	.	.	.	.	.	.	0	.	.	.	.	.	1	.	.	.	.	.	.
											2004											.	.	Vietnam	.	.	.	.	.	.	.	.	.	.	0	.	.	.	.	.	1	.	.	.	.	.	.
											2004											.	.	Vietnam	.	.	.	.	.	.	.	.	.	.	0	.	.	.	.	.	1	.	.	.	.	.	.
											2004											.	.	Vietnam	.	.	.	.	.	.	.	.	.	.	0	.	.	.	.	.	1	.	.	.	.	.	.
											2004											.	.	Vietnam	.	.	.	.	.	.	.	.	.	.	0	.	.	.	.	.	1	.	.	.	.	.	.
											2004											.	.	Vietnam	.	.	.	.	.	.	.	.	.	.	1	1	1	.	.	.	1	.	1	.	.	0	.
											2004											.	.	Vietnam	.	.	.	.	.	.	.	.	.	.	1	1	1	.	.	.	1	.	1	.	.	0	.
											2004											.	.	Vietnam	.	.	.	.	.	.	.	.	.	.	1	1	1	.	.	.	1	.	1	.	.	0	.
											2004											.	.	Vietnam	.	.	.	.	.	.	.	.	.	.	1	1	1	.	.	.	1	.	1	.	.	0	.
											2004											.	.	Vietnam	.	.	.	.	.	.	.	.	.	.	1	1	1	.	.	.	1	.	1	.	.	0	.
											2004											.	.	Vietnam	.	.	.	.	.	.	.	.	.	.	1	1	1	.	.	.	1	.	1	.	.	0	.
											2004											.	.	Vietnam	.	.	.	.	.	.	.	.	.	.	1	1	1	.	.	.	1	.	1	.	.	0	.
											2004											.	.	Vietnam	.	.	.	.	.	.	.	.	.	.	1	1	1	.	.	.	1	.	1	.	.	0	.
											2004											.	.	Vietnam	.	.	.	.	.	.	.	.	.	.	1	1	1	.	.	.	1	.	1	.	.	0	.
											2004											.	.	Vietnam	.	.	.	.	.	.	.	.	.	.	1	1	1	.	.	.	1	.	1	.	.	0	.
											2004											.	.	Vietnam	.	.	.	.	.	.	.	.	.	.	1	1	1	.	.	.	1	.	1	.	.	0	.
											2004											.	.	Vietnam	.	.	.	.	.	.	.	.	.	.	1	1	1	.	.	.	1	.	1	.	.	0	.
											2004											.	.	Vietnam	.	.	.	.	.	.	.	.	.	.	1	1	1	.	.	.	1	.	1	.	.	0	.
											2004											.	.	Vietnam	.	.	.	.	.	.	.	.	.	.	1	1	1	.	.	.	1	.	1	.	.	0	.
											2004											.	.	Vietnam	.	.	.	.	.	.	.	.	.	.	1	1	1	.	.	.	1	.	1	.	.	0	.
											2004											.	.	Vietnam	.	.	.	.	.	.	.	.	.	.	1	1	1	.	.	.	1	.	1	.	.	0	.
											2004											.	.	Vietnam	.	.	.	.	.	.	.	.	.	.	1	1	1	.	.	.	1	.	1	.	.	0	.
											2004											.	.	Vietnam	.	.	.	.	.	.	.	.	.	.	1	1	1	.	.	.	1	.	1	.	.	0	.
											2004											.	.	Vietnam	.	.	.	.	.	.	.	.	.	.	1	1	1	.	.	.	1	.	1	.	.	0	.
											2004											.	.	Vietnam	.	.	.	.	.	.	.	.	.	.	1	1	1	.	.	.	1	.	1	.	.	0	.
											2004											.	.	Vietnam	.	.	.	.	.	.	.	.	.	.	1	1	1	.	.	.	1	.	1	.	.	0	.
											2004											.	.	Vietnam	.	.	.	.	.	.	.	.	.	.	1	1	1	.	.	.	1	.	1	.	.	0	.
											2004											.	.	Vietnam	.	.	.	.	.	.	.	.	.	.	1	1	1	.	.	.	1	.	1	.	.	0	.
											2004											.	.	Vietnam	.	.	.	.	.	.	.	.	.	.	1	1	1	.	.	.	1	.	1	.	.	0	.
											2004											.	.	Vietnam	.	.	.	.	.	.	.	.	.	.	1	1	1	.	.	.	1	.	1	.	.	0	.
											2004											.	.	Vietnam	.	.	.	.	.	.	.	.	.	.	1	1	1	.	.	.	1	.	1	.	.	0	.
											2004											.	.	Vietnam	.	.	.	.	.	.	.	.	.	.	1	1	1	.	.	.	1	.	1	.	.	0	.
											2004											.	.	Vietnam	.	.	.	.	.	.	.	.	.	.	1	1	1	.	.	.	1	.	1	.	.	0	.
											2004											.	.	Vietnam	.	.	.	.	.	.	.	.	.	.	1	1	1	.	.	.	1	.	1	.	.	0	.
											2004											.	.	Vietnam	.	.	.	.	.	.	.	.	.	.	1	1	1	.	.	.	1	.	1	.	.	0	.
											2004											.	.	Vietnam	.	.	.	.	.	.	.	.	.	.	1	1	1	.	.	.	1	.	1	.	.	0	.
											2004											.	.	Vietnam	.	.	.	.	.	.	.	.	.	.	1	1	1	.	.	.	1	.	1	.	.	0	.
											2004											.	.	Vietnam	.	.	.	.	.	.	.	.	.	.	1	1	1	.	.	.	1	.	1	.	.	0	.
											2004											.	.	Vietnam	.	.	.	.	.	.	.	.	.	.	1	1	1	.	.	.	1	.	1	.	.	0	.
											2004											.	.	Vietnam	.	.	.	.	.	.	.	.	.	.	1	1	1	.	.	.	1	.	1	.	.	0	.
											2004											.	.	Vietnam	.	.	.	.	.	.	.	.	.	.	1	1	1	.	.	.	1	.	1	.	.	0	.
											2004											.	.	Vietnam	.	.	.	.	.	.	.	.	.	.	1	1	1	.	.	.	1	.	1	.	.	0	.
											2004											.	.	Vietnam	.	.	.	.	.	.	.	.	.	.	1	1	1	.	.	.	1	.	1	.	.	0	.
											2004											.	.	Vietnam	.	.	.	.	.	.	.	.	.	.	1	1	1	.	.	.	1	.	1	.	.	0	.
											2004											.	.	Vietnam	.	.	.	.	.	.	.	.	.	.	1	1	1	.	.	.	1	.	1	.	.	0	.
											2004											.	.	Vietnam	.	.	.	.	.	.	.	.	.	.	1	1	1	.	.	.	1	.	1	.	.	0	.
											2004											.	.	Vietnam	.	.	.	.	.	.	.	.	.	.	1	1	1	.	.	.	1	.	1	.	.	0	.
											2004											.	.	Vietnam	.	.	.	.	.	.	.	.	.	.	1	1	1	.	.	.	1	.	1	.	.	0	.
											2004											.	.	Vietnam	.	.	.	.	.	.	.	.	.	.	1	1	1	.	.	.	1	.	1	.	.	0	.
											2004											.	.	Vietnam	.	.	.	.	.	.	.	.	.	.	1	1	1	.	.	.	1	.	1	.	.	0	.
											2004											.	.	Vietnam	.	.	.	.	.	.	.	.	.	.	1	1	1	.	.	.	1	.	1	.	.	0	.
											2004											.	.	Vietnam	.	.	.	.	.	.	.	.	.	.	1	1	1	.	.	.	1	.	1	.	.	0	.
											2004											.	.	Vietnam	.	.	.	.	.	.	.	.	.	.	1	1	1	.	.	.	1	.	1	.	.	0	.
											2004											.	.	Vietnam	.	.	.	.	.	.	.	.	.	.	1	1	1	.	.	.	1	.	1	.	.	0	.
											2004											.	.	Vietnam	.	.	.	.	.	.	.	.	.	.	1	1	1	.	.	.	1	.	1	.	.	0	.
											2004											.	.	Vietnam	.	.	.	.	.	.	.	.	.	.	1	1	1	.	.	.	1	.	1	.	.	0	.
											2004											.	.	Vietnam	.	.	.	.	.	.	.	.	.	.	1	1	1	.	.	.	1	.	1	.	.	0	.
											2004											.	.	Vietnam	.	.	.	.	.	.	.	.	.	.	1	1	1	.	.	.	1	.	1	.	.	0	.
											2004											.	.	Vietnam	.	.	.	.	.	.	.	.	.	.	1	1	1	.	.	.	1	.	1	.	.	0	.
											2004											.	.	Vietnam	.	.	.	.	.	.	.	.	.	.	1	1	1	.	.	.	1	.	1	.	.	0	.
											2004											.	.	Vietnam	.	.	.	.	.	.	.	.	.	.	1	1	1	.	.	.	1	.	1	.	.	0	.
											2004											.	.	Vietnam	.	.	.	.	.	.	.	.	.	.	1	1	1	.	.	.	1	.	1	.	.	0	.
											2004											.	.	Vietnam	.	.	.	.	.	.	.	.	.	.	1	1	1	.	.	.	1	.	1	.	.	0	.
											2004											.	.	Vietnam	.	.	.	.	.	.	.	.	.	.	1	1	1	.	.	.	1	.	1	.	.	0	.
											2004											.	.	Vietnam	.	.	.	.	.	.	.	.	.	.	1	1	1	.	.	.	1	.	1	.	.	0	.
											2004											.	.	Vietnam	.	.	.	.	.	.	.	.	.	.	1	1	1	.	.	.	1	.	1	.	.	0	.
											2004											.	.	Vietnam	.	.	.	.	.	.	.	.	.	.	1	1	1	.	.	.	1	.	1	.	.	0	.
											2004											.	.	Vietnam	.	.	.	.	.	.	.	.	.	.	1	1	1	.	.	.	1	.	1	.	.	0	.
											2004											.	.	Vietnam	.	.	.	.	.	.	.	.	.	.	1	1	1	.	.	.	1	.	1	.	.	0	.
											2004											.	.	Vietnam	.	.	.	.	.	.	.	.	.	.	1	1	1	.	.	.	1	.	1	.	.	0	.
											2004											.	.	Vietnam	.	.	.	.	.	.	.	.	.	.	1	1	1	.	.	.	1	.	1	.	.	0	.
											2004											.	.	Vietnam	.	.	.	.	.	.	.	.	.	.	1	1	1	.	.	.	1	.	1	.	.	0	.
											2004											.	.	Vietnam	.	.	.	.	.	.	.	.	.	.	1	1	1	.	.	.	1	.	1	.	.	0	.
											2004											.	.	Vietnam	.	.	.	.	.	.	.	.	.	.	1	1	1	.	.	.	1	.	1	.	.	0	.
											2004											.	.	Vietnam	.	.	.	.	.	.	.	.	.	.	1	1	1	.	.	.	1	.	1	.	.	0	.
											2004											.	.	Vietnam	.	.	.	.	.	.	.	.	.	.	1	1	1	.	.	.	1	.	1	.	.	0	.
											2004											.	.	Vietnam	.	.	.	.	.	.	.	.	.	.	1	1	1	.	.	.	1	.	1	.	.	0	.
											2004											.	.	Vietnam	.	.	.	.	.	.	.	.	.	.	1	1	1	.	.	.	1	.	1	.	.	0	.
											2004											.	.	Vietnam	.	.	.	.	.	.	.	.	.	.	1	1	1	.	.	.	1	.	1	.	.	0	.
											2004											.	.	Vietnam	.	.	.	.	.	.	.	.	.	.	1	1	1	.	.	.	1	.	1	.	.	0	.
											2004											.	.	Vietnam	.	.	.	.	.	.	.	.	.	.	1	1	1	.	.	.	1	.	1	.	.	0	.
											2004											.	.	Vietnam	.	.	.	.	.	.	.	.	.	.	1	1	1	.	.	.	1	.	1	.	.	0	.
											2004											.	.	Vietnam	.	.	.	.	.	.	.	.	.	.	1	1	1	.	.	.	1	.	1	.	.	0	.
											2004											.	.	Vietnam	.	.	.	.	.	.	.	.	.	.	1	1	1	.	.	.	1	.	1	.	.	0	.
											2004											.	.	Vietnam	.	.	.	.	.	.	.	.	.	.	1	1	1	.	.	.	1	.	1	.	.	0	.
											2004											.	.	Vietnam	.	.	.	.	.	.	.	.	.	.	1	1	1	.	.	.	1	.	1	.	.	0	.
											2004											.	.	Vietnam	.	.	.	.	.	.	.	.	.	.	1	1	1	.	.	.	1	.	1	.	.	0	.
											2004											.	.	Vietnam	.	.	.	.	.	.	.	.	.	.	1	1	1	.	.	.	1	.	1	.	.	0	.
											2004											.	.	Vietnam	.	.	.	.	.	.	.	.	.	.	1	1	1	.	.	.	1	.	1	.	.	0	.
											2004											.	.	Vietnam	.	.	.	.	.	.	.	.	.	.	1	1	1	.	.	.	1	.	1	.	.	0	.
											2004											.	.	Vietnam	.	.	.	.	.	.	.	.	.	.	1	1	1	.	.	.	1	.	1	.	.	0	.
											2004											.	.	Vietnam	.	.	.	.	.	.	.	.	.	.	1	1	1	.	.	.	1	.	1	.	.	0	.
											2004											.	.	Vietnam	.	.	.	.	.	.	.	.	.	.	1	1	1	.	.	.	1	.	1	.	.	0	.
											2004											.	.	Vietnam	.	.	.	.	.	.	.	.	.	.	1	1	1	.	.	.	1	.	1	.	.	0	.
											2004											.	.	Vietnam	.	.	.	.	.	.	.	.	.	.	1	1	1	.	.	.	1	.	1	.	.	0	.
											2004											.	.	Vietnam	.	.	.	.	.	.	.	.	.	.	1	1	1	.	.	.	1	.	1	.	.	0	.
											2004											.	.	Vietnam	.	.	.	.	.	.	.	.	.	.	1	1	1	.	.	.	1	.	1	.	.	0	.
											2004											.	.	Vietnam	.	.	.	.	.	.	.	.	.	.	1	1	1	.	.	.	1	.	1	.	.	0	.
											2004											.	.	Vietnam	.	.	.	.	.	.	.	.	.	.	1	1	1	.	.	.	1	.	1	.	.	0	.
											2004											.	.	Vietnam	.	.	.	.	.	.	.	.	.	.	1	1	1	.	.	.	1	.	1	.	.	0	.
											2004											.	.	Vietnam	.	.	.	.	.	.	.	.	.	.	1	1	1	.	.	.	1	.	1	.	.	0	.
											2004											.	.	Vietnam	.	.	.	.	.	.	.	.	.	.	1	1	1	.	.	.	1	.	1	.	.	0	.
											2004											.	.	Vietnam	.	.	.	.	.	.	.	.	.	.	1	1	1	.	.	.	1	.	1	.	.	0	.
											2004											.	.	Vietnam	.	.	.	.	.	.	.	.	.	.	1	1	1	.	.	.	1	.	1	.	.	0	.
											2004											.	.	Vietnam	.	.	.	.	.	.	.	.	.	.	1	1	1	.	.	.	1	.	1	.	.	0	.
											2004											.	.	Vietnam	.	.	.	.	.	.	.	.	.	.	1	1	1	.	.	.	1	.	1	.	.	0	.
											2004											.	.	Vietnam	.	.	.	.	.	.	.	.	.	.	1	1	1	.	.	.	1	.	1	.	.	0	.
											2004											.	.	Vietnam	.	.	.	.	.	.	.	.	.	.	1	1	1	.	.	.	1	.	1	.	.	0	.
											2004											.	.	Vietnam	.	.	.	.	.	.	.	.	.	.	1	1	1	.	.	.	1	.	1	.	.	0	.
											2004											.	.	Vietnam	.	.	.	.	.	.	.	.	.	.	1	1	1	.	.	.	1	.	1	.	.	0	.
											2004											.	.	Vietnam	.	.	.	.	.	.	.	.	.	.	1	1	1	.	.	.	1	.	1	.	.	0	.
											2004											.	.	Vietnam	.	.	.	.	.	.	.	.	.	.	1	1	1	.	.	.	1	.	1	.	.	0	.
											2004											.	.	Vietnam	.	.	.	.	.	.	.	.	.	.	1	1	1	.	.	.	1	.	1	.	.	0	.
											2004											.	.	Vietnam	.	.	.	.	.	.	.	.	.	.	1	1	1	.	.	.	1	.	1	.	.	0	.
											2004											.	.	Vietnam	.	.	.	.	.	.	.	.	.	.	1	1	1	.	.	.	1	.	1	.	.	0	.
											2004											.	.	Vietnam	.	.	.	.	.	.	.	.	.	.	1	1	1	.	.	.	1	.	1	.	.	0	.
											2004											.	.	Vietnam	.	.	.	.	.	.	.	.	.	.	1	1	1	.	.	.	1	.	1	.	.	0	.
											2004											.	.	Vietnam	.	.	.	.	.	.	.	.	.	.	1	1	1	.	.	.	1	.	1	.	.	0	.
											2004											.	.	Vietnam	.	.	.	.	.	.	.	.	.	.	1	1	1	.	.	.	1	.	1	.	.	0	.
											2004											.	.	Vietnam	.	.	.	.	.	.	.	.	.	.	1	1	1	.	.	.	1	.	1	.	.	0	.
											2004											.	.	Vietnam	.	.	.	.	.	.	.	.	.	.	1	1	1	.	.	.	1	.	1	.	.	0	.
											2004											.	.	Vietnam	.	.	.	.	.	.	.	.	.	.	1	1	1	.	.	.	1	.	1	.	.	0	.
											2004											.	.	Vietnam	.	.	.	.	.	.	.	.	.	.	1	1	1	.	.	.	1	.	1	.	.	0	.
											2004											.	.	Vietnam	.	.	.	.	.	.	.	.	.	.	1	1	1	.	.	.	1	.	1	.	.	0	.
											2004											.	.	Vietnam	.	.	.	.	.	.	.	.	.	.	1	1	1	.	.	.	1	.	1	.	.	0	.
											2004											.	.	Vietnam	.	.	.	.	.	.	.	.	.	.	1	1	1	.	.	.	1	.	1	.	.	0	.
											2004											.	.	Vietnam	.	.	.	.	.	.	.	.	.	.	1	1	1	.	.	.	1	.	1	.	.	0	.
											2004											.	.	Vietnam	.	.	.	.	.	.	.	.	.	.	1	1	1	.	.	.	1	.	1	.	.	0	.
											2004											.	.	Vietnam	.	.	.	.	.	.	.	.	.	.	1	1	1	.	.	.	1	.	1	.	.	0	.
											2004											.	.	Vietnam	.	.	.	.	.	.	.	.	.	.	1	1	1	.	.	.	1	.	1	.	.	0	.
											2004											.	.	Vietnam	.	.	.	.	.	.	.	.	.	.	1	1	1	.	.	.	1	.	1	.	.	0	.
											2004											.	.	Vietnam	.	.	.	.	.	.	.	.	.	.	1	1	1	.	.	.	1	.	1	.	.	0	.
											2004											.	.	Vietnam	.	.	.	.	.	.	.	.	.	.	1	1	1	.	.	.	1	.	1	.	.	0	.
											2004											.	.	Vietnam	.	.	.	.	.	.	.	.	.	.	1	1	1	.	.	.	1	.	1	.	.	0	.
											2004											.	.	Vietnam	.	.	.	.	.	.	.	.	.	.	1	1	1	.	.	.	1	.	1	.	.	0	.
											2004											.	.	Vietnam	.	.	.	.	.	.	.	.	.	.	1	1	1	.	.	.	1	.	1	.	.	0	.
											2004											.	.	Vietnam	.	.	.	.	.	.	.	.	.	.	1	1	1	.	.	.	1	.	1	.	.	0	.
											2004											.	.	Vietnam	.	.	.	.	.	.	.	.	.	.	1	1	1	.	.	.	1	.	1	.	.	0	.
											2004											.	.	Vietnam	.	.	.	.	.	.	.	.	.	.	1	1	1	.	.	.	1	.	1	.	.	0	.
											2004											.	.	Vietnam	.	.	.	.	.	.	.	.	.	.	1	1	1	.	.	.	1	.	1	.	.	0	.
											2004											.	.	Vietnam	.	.	.	.	.	.	.	.	.	.	1	1	1	.	.	.	1	.	1	.	.	0	.
											2004											.	.	Vietnam	.	.	.	.	.	.	.	.	.	.	1	1	1	.	.	.	1	.	1	.	.	0	.
											2004											.	.	Vietnam	.	.	.	.	.	.	.	.	.	.	1	1	1	.	.	.	1	.	1	.	.	0	.
											2004											.	.	Vietnam	.	.	.	.	.	.	.	.	.	.	1	1	1	.	.	.	1	.	1	.	.	0	.
											2004											.	.	Vietnam	.	.	.	.	.	.	.	.	.	.	1	1	1	.	.	.	1	.	1	.	.	0	.
											2004											.	.	Vietnam	.	.	.	.	.	.	.	.	.	.	1	1	1	.	.	.	1	.	1	.	.	0	.
											2004											.	.	Vietnam	.	.	.	.	.	.	.	.	.	.	1	1	1	.	.	.	1	.	1	.	.	0	.
											2004											.	.	Vietnam	.	.	.	.	.	.	.	.	.	.	1	1	1	.	.	.	1	.	1	.	.	0	.
											2004											.	.	Vietnam	.	.	.	.	.	.	.	.	.	.	1	1	1	.	.	.	1	.	1	.	.	0	.
											2004											.	.	Vietnam	.	.	.	.	.	.	.	.	.	.	1	1	1	.	.	.	1	.	1	.	.	0	.
											2004											.	.	Vietnam	.	.	.	.	.	.	.	.	.	.	1	1	1	.	.	.	1	.	1	.	.	0	.
											2004											.	.	Vietnam	.	.	.	.	.	.	.	.	.	.	1	1	1	.	.	.	1	.	1	.	.	0	.
											2004											.	.	Vietnam	.	.	.	.	.	.	.	.	.	.	1	1	1	.	.	.	1	.	1	.	.	0	.
											2004											.	.	Vietnam	.	.	.	.	.	.	.	.	.	.	1	1	1	.	.	.	1	.	1	.	.	0	.
											2004											.	.	Vietnam	.	.	.	.	.	.	.	.	.	.	1	1	1	.	.	.	1	.	1	.	.	0	.
											2004											.	.	Vietnam	.	.	.	.	.	.	.	.	.	.	1	1	1	.	.	.	1	.	1	.	.	0	.
											2004											.	.	Vietnam	.	.	.	.	.	.	.	.	.	.	1	1	1	.	.	.	1	.	1	.	.	0	.
											2004											.	.	Vietnam	.	.	.	.	.	.	.	.	.	.	1	1	1	.	.	.	1	.	1	.	.	0	.
											2004											.	.	Vietnam	.	.	.	.	.	.	.	.	.	.	1	1	1	.	.	.	1	.	1	.	.	0	.
											2004											.	.	Vietnam	.	.	.	.	.	.	.	.	.	.	1	1	1	.	.	.	1	.	1	.	.	0	.
											2004											.	.	Vietnam	.	.	.	.	.	.	.	.	.	.	1	1	1	.	.	.	1	.	1	.	.	0	.
											2004											.	.	Vietnam	.	.	.	.	.	.	.	.	.	.	1	1	1	.	.	.	1	.	1	.	.	0	.
											2004											.	.	Vietnam	.	.	.	.	.	.	.	.	.	.	1	1	1	.	.	.	1	.	1	.	.	0	.
											2004											.	.	Vietnam	.	.	.	.	.	.	.	.	.	.	1	1	1	.	.	.	1	.	1	.	.	0	.
											2004											.	.	Vietnam	.	.	.	.	.	.	.	.	.	.	1	1	1	.	.	.	1	.	1	.	.	0	.
											2004											.	.	Vietnam	.	.	.	.	.	.	.	.	.	.	1	1	1	.	.	.	1	.	1	.	.	0	.
											2004											.	.	Vietnam	.	.	.	.	.	.	.	.	.	.	1	1	1	.	.	.	1	.	1	.	.	0	.
											2004											.	.	Vietnam	.	.	.	.	.	.	.	.	.	.	1	1	1	.	.	.	1	.	1	.	.	0	.
											2004											.	.	Vietnam	.	.	.	.	.	.	.	.	.	.	1	1	1	.	.	.	1	.	1	.	.	0	.
											2004											.	.	Vietnam	.	.	.	.	.	.	.	.	.	.	1	1	1	.	.	.	1	.	1	.	.	0	.
											2004											.	.	Vietnam	.	.	.	.	.	.	.	.	.	.	1	1	1	.	.	.	1	.	1	.	.	0	.
											2004											.	.	Vietnam	.	.	.	.	.	.	.	.	.	.	1	1	1	.	.	.	1	.	1	.	.	0	.
											2004											.	.	Vietnam	.	.	.	.	.	.	.	.	.	.	1	1	1	.	.	.	1	.	1	.	.	0	.
											2004											.	.	Vietnam	.	.	.	.	.	.	.	.	.	.	1	1	1	.	.	.	1	.	1	.	.	0	.
											2004											.	.	Vietnam	.	.	.	.	.	.	.	.	.	.	1	1	1	.	.	.	1	.	1	.	.	0	.
											2004											.	.	Vietnam	.	.	.	.	.	.	.	.	.	.	1	1	1	.	.	.	1	.	1	.	.	0	.
											2004											.	.	Vietnam	.	.	.	.	.	.	.	.	.	.	1	1	1	.	.	.	1	.	1	.	.	0	.
											2004											.	.	Vietnam	.	.	.	.	.	.	.	.	.	.	1	1	1	.	.	.	1	.	1	.	.	0	.
											2004											.	.	Vietnam	.	.	.	.	.	.	.	.	.	.	1	1	1	.	.	.	1	.	1	.	.	0	.
											2004											.	.	Vietnam	.	.	.	.	.	.	.	.	.	.	1	1	1	.	.	.	1	.	1	.	.	0	.
											2004											.	.	Vietnam	.	.	.	.	.	.	.	.	.	.	1	1	1	.	.	.	1	.	1	.	.	0	.
											2004											.	.	Vietnam	.	.	.	.	.	.	.	.	.	.	1	1	1	.	.	.	1	.	1	.	.	0	.
											2004											.	.	Vietnam	.	.	.	.	.	.	.	.	.	.	1	1	1	.	.	.	1	.	1	.	.	0	.
											2004											.	.	Vietnam	.	.	.	.	.	.	.	.	.	.	1	1	1	.	.	.	1	.	1	.	.	0	.
											2004											.	.	Vietnam	.	.	.	.	.	.	.	.	.	.	1	1	1	.	.	.	1	.	1	.	.	0	.
[truncated: 449 more rows]
[truncated: 66 more columns]
