# Supplementary material for: Human gnathostomiasis – A systematic review and analysis of the literature
Source: PLoS Negl Trop Dis. 2026 Jul 31;20(7):e0014546. doi: 10.1371/journal.pntd.0014546 (PMC13426996; doi:10.1371/journal.pntd.0014546)
Supplement: S3 Table — (XLSX) [file pntd.0014546.s007.xlsx]

## Sheet: leeeeloo
Study number	Bibliographic data
1	Abe T, Hida T, Kamiya T, Ebata K, Sugita S, Kaneko R, et al. Four cases of gnathostomiasis due to the ingestion of raw Salangichthys microdon. J Dermatol. 2024;51(2):e59-e60. Epub 20231005. doi: 10.1111/1346-8138.16977. PubMed PMID: 37795847.
2	Adame J, Cohen PR. Eosinophilic panniculitis: diagnostic considerations and evaluation. J Am Acad Dermatol. 1996;34(2 Pt 1):229-34. doi: 10.1016/s0190-9622(96)80117-4. PubMed PMID: 8642087; PubMed Central PMCID: PMC8642087.
3	Agarwal M, Rajendran V, Biswas J, Cunningham ET, Jr. Ocular Gnathostomiasis Presenting as Branch Retinal Artery Occlusion. Ocul Immunol Inflamm. 2022;30(3):619-22. Epub 20200929. doi: 10.1080/09273948.2020.1820532. PubMed PMID: 32990490.
4	Akahane H, Sano M, Kobayashi M. Three cases of human gnathostomiasis caused by Gnathostoma hispidum, with particular reference to the identification of parasitic larvae. Southeast Asian J Trop Med Public Health. 1998;29(3):611-4. PubMed PMID: 10437967.
5	Akahane H, Shibue K, Shimizu A, Toshitani S. Human gnathostomiasis caused by Gnathostoma doloresi, with particular reference to the parasitological investigation of the causative agent. Ann Trop Med Parasitol. 1998;92(6):721-6. doi: 10.1080/00034989859186. PubMed PMID: 9924551.
6	AKM. B. Occurrence of Gnathostoma spinigerum Owen 1836, in Dacca, Bangladesh. J Parasitol 1972;58:187-8 (referring an ocular case report by Choudhury Ann Rep Calcutta School Trop Med 1961;93:1959-60). 1961.
7	Allman DB. Rearmament not disarmament. Minn Med. 1959;42(1):28-30. PubMed PMID: 13622462.
8	Ando K, Tanaka H, Taniguchi Y, Shimizu M, Kondo K. Two Human Cases of Gnathostomiasis and Discovery of a Second Intermediate Host of Gnathostoma nipponicum in Japan. The Journal of Parasitology. 1988;74(4):623-7. doi: 10.2307/3282181. PubMed Central PMCID: PMC3397824.
9	Aravind H, Shroff A, Rajendran A, Anthony E. Intralenticular gnathostomiasis: A rare parasitic invasion. Indian J Ophthalmol. 2025;73(8):1239. Epub 20250728. doi: 10.4103/IJO.IJO_1759_24. PubMed PMID: 40719745; PubMed Central PMCID: PMCPMC12416586.
10	Argumedo RL, Oceguera FA, Manzano RMS. Gnatostomiasis ocular. Un caso más registrado en México. 2001;48(4):219–22.
11	B. C. Uveitis of a Cantonese caused by Gnathostoma spinigerum (Owen, 1836). Chin Med J 1949;67:166-8 [Chinese]. 1949.
12	B. H. A case of orbito-palpebular edema supposed to be caused by Gnathostoma spinigerum infection. Jpn Rev Clin Ophthalmol (Ganka-Rinsyou) 1952;46:663-5 [Japanese]. 1952.
13	B. N. Gnathostoma spinigerum in the anterior chamber (with a case report). J Med Ass Thailand 1962;45:549-57 [Thai, English abstract]. 1962.
14	Bae EY, Koh BK, Kim JW. A case of human gnathostomiasis successfully treated with Ivermectin. Annals of Dermatology. 2006;18(1):33-6.
15	Bapat A, Nickel B, Bray TJP, Abbasi M, Stone NRH. Case Report: Gnathostomiasis Acquired in Costa Rica in a Returning Traveler to the United Kingdom. Am J Trop Med Hyg. 2022;106(4):1263-4. Epub 20220207. doi: 10.4269/ajtmh.21-1215. PubMed PMID: 35130483; PubMed Central PMCID: PMCPMC8991338.
16	Baquera-Heredia J, Cruz-Reyes A, Flores-Gaxiola A, Lopez-Pulido G, Diaz-Simental E, Valderrama-Valenzuela L. Case report: Ocular gnathostomiasis in northwestern Mexico. Am J Trop Med Hyg. 2002;66(5):572-4. doi: 10.4269/ajtmh.2002.66.572. PubMed PMID: 12201592.
17	Barcelata V. Gnatostomiasis ocular subretiniana. Bol Oftal. 1988;40:61-9.
18	Barua P, Hazarika NK, Barua N, Barua CK, Choudhury B. Gnathostomiasis of the anterior chamber. Indian J Med Microbiol. 2007;25(3):276-8. doi: 10.4103/0255-0857.34775. PubMed PMID: 17901651.
19	Basak SK, Sinha TK, Bhattacharya D, Hazra TK, Parikh S. Intravitreal live Gnathostoma spinigerum. Indian J Ophthalmol. 2004;52(1):57-8. PubMed PMID: 15132381.
20	Baskar D, Nashi S, Reddy A, Vangayalapati S, Arshad F, Srijithesh PR, et al. A Rare Case of Eosinophilic Myelitis Due to Gnathostomiasis. Neurol India. 2022;70(1):395-8. doi: 10.4103/0028-3886.338692. PubMed PMID: 35263926.
21	Bathrick ME, Mango CA, Mueller JF. Intraocular gnathostomiasis. Ophthalmology. 1981;88(12):1293-5. doi: 10.1016/s0161-6420(81)34862-3. PubMed PMID: 7322478; PubMed Central PMCID: PMC7322478.
22	Benavides MA, Baldo MB, Tauber S, Figueiras SF, Incani RN, Nawa Y. Case Report: Ocular Gnathostomiasis in Venezuela Most Likely Acquired in Texas. Am J Trop Med Hyg. 2018;99(4):1028-32. doi: 10.4269/ajtmh.18-0492. PubMed PMID: 30141392; PubMed Central PMCID: PMCPMC6159594.
23	Bhaibulaya M, Charoenlarp P. Creeping eruption caused by Gnathostoma spinigerum. Southeast Asian J Trop Med Public Health. 1983;14(2):266-8. PubMed PMID: 6635767; PubMed Central PMCID: PMC6635767.
24	Bhattacharjee H, Das D, Medhi J. Intravitreal gnathostomiasis and review of literature. Retina. 2007;27(1):67-73. doi: 10.1097/01.iae.0000224943.98423.e3. PubMed PMID: 17218918.
25	Bhende M, Biswas J, Gopal L. Ultrasound biomicroscopy in the diagnosis and management of intraocular gnathostomiasis. Am J Ophthalmol. 2005;140(1):140-2. doi: 10.1016/j.ajo.2004.12.031. PubMed PMID: 16038661; PubMed Central PMCID: PMC16038661.
26	Biswas J, Gopal L, Sharma T, Badrinath SS. Intraocular Gnathostoma spinigerum. Clinicopathologic study of two cases with review of literature. Retina. 1994;14(5):438-44. doi: 10.1097/00006982-199414050-00009. PubMed PMID: 7899720; PubMed Central PMCID: PMC7899720.
27	Bommer W, editor Excessive subcutaneous gnathostomosis after a six months stay in Peru. Successful treatment with albendazole. Wiener Klinische Wochenschrift, Supplement; 2004 15683046.
28	Boongird P, Phuapradit P, Siridej N, Chirachariyavej T, Chuahirun S, Vejjajiva A. Neurological manifestations of gnathostomiasis. J Neurol Sci. 1977;31(2):279-91. doi: 10.1016/0022-510x(77)90113-7. PubMed PMID: 839236; PubMed Central PMCID: PMC839236.
29	Bouree P. [Intraocular gnathostomiasis]. Med Sante Trop. 2012;22(4):370-1. PubMed PMID: 23610783.
30	Bovornkitti S, Tandhanand S. A case of spontaneous pneumothorax complicating gnathostomiasis. Dis Chest. 1959;35(3):328-31. doi: 10.1378/chest.35.3.328. PubMed PMID: 13630215; PubMed Central PMCID: PMC13630215.
31	Bruno C, Napoli A, González N, Jehin C, Cavalitto D, Cerviño OA, et al. Gnathostomiasis: case report and revision. Prensa Med Argent. 2008;95(7):462-5.
32	Bunnag T, Comer DS, Punyagupta S. Eosinophilic myeloencephalitis caused by gnathostoma spinigerum. Neuropathology of nine cases. J Neurol Sci. 1970;10(5):419-34. doi: 10.1016/0022-510x(70)90023-7. PubMed PMID: 5444893; PubMed Central PMCID: PMC5444893.
33	Bunyaratavej K, Pongpunlert W, Jongwutiwes S, Likitnukul S. Spinal gnathostomiasis resembling an intrinsic cord tumor/myelitis in a 4-year-old boy. Southeast Asian J Trop Med Public Health. 2008;39(5):800-3. PubMed PMID: 19058570.
34	Buppajarntham A, Apisarnthanarak A, Khawcharoenporn T, Rutjanawech S, Mundy LM. Asymptomatic eosinophilia due to gnathostomiasis. Int J Infect Dis. 2014;23:14-5. Epub 20140320. doi: 10.1016/j.ijid.2014.01.029. PubMed PMID: 24657582; PubMed Central PMCID: PMC24657582.
35	Bussaratid V, Desakorn V, Krudsood S, Silachamroon U, Looareesuwan S. Efficacy of ivermectin treatment of cutaneous gnathostomiasis evaluated by placebo-controlled trial. Southeast Asian J Trop Med Public Health. 2006;37(3):433-40. PubMed PMID: 17120960.
36	Bussaratid V, Krudsood S, Silachamroon U, Looareesuwan S. Tolerability of ivermectin in gnathostomiasis. Southeast Asian J Trop Med Public Health. 2005;36(3):644-9. PubMed PMID: 16124431.
37	C. A. Intestinal gnathostomiasis [in Thai]. Vajira Medical Journal Referenced in: Daengsvang S A monograph on the genus Gnathostoma and gnathostomiasis in Thailand Tokyo: Southeast Asian. 1972;16:138-43.
38	C. R. A case of blindness caused by Gnathostoma spinigerum. J Med Assoc Thai Referenced in: Daengsvang S A monograph on the genus Gnathostoma and gnathostomiasis in Thailand Tokyo: Southeast Asian Medical Information Center, 1980. 1937;19:840-5.
39	Catalano M, Kaswan D, Levi MH. Wider range for parasites that cause eosinophilic meningitis. Clin Infect Dis. 2009;49(8):1283. doi: 10.1086/605687. PubMed PMID: 19780663.
40	Chabasse D, Cauchy AC, de Gentile L, Bouchara JP. [Human gnathostomiasis manifested by cutaneous larva migrans syndrome. Apropos of a case]. Bull Soc Pathol Exot Filiales. 1988;81(3):326-31. PubMed PMID: 3180321.
41	Chai JY, Han ET, Shin EH, Park JH, Chu JP, Hirota M, et al. An outbreak of gnathostomiasis among Korean emigrants in Myanmar. Am J Trop Med Hyg. 2003;69(1):67-73. doi: 10.4269/ajtmh.2003.69.67. PubMed PMID: 12932100; PubMed Central PMCID: PMC12932100.
42	Chandenier J, Husson J, Canaple S, Gondry-Jouet C, Dekumyoy P, Danis M, et al. Medullary gnathostomiasis in a white patient: use of immunodiagnosis and magnetic resonance imaging. Clin Infect Dis. 2001;32(11):E154-7. Epub 20010504. doi: 10.1086/320520. PubMed PMID: 11340549.
43	Chappuis F, Farinelli T, Loutan L. Ivermectin treatment of a traveler who returned from Peru with cutaneous gnathostomiasis. Clin Infect Dis. 2001;33(4):E17-9. Epub 20010720. doi: 10.1086/322625. PubMed PMID: 11462206.
44	Chaves CM, Chaves C, Zoroquiain P, Belfort R, Jr., Burnier MN, Jr. Ocular Gnathostomiasis in Brazil: A Case Report. Ocul Oncol Pathol. 2016;2(3):194-6. Epub 20160303. doi: 10.1159/000444259. PubMed PMID: 27239465; PubMed Central PMCID: PMCPMC4881263.
45	Chayangsu C, Ampawong S, Reamtong O, Viriyavejakul P, Kanjanapruthipong T, Fongsodsri K, et al. Detection of Gnathostoma spinigerum larva in the brain with complete follow-up after surgical treatment of human neurognathostomiasis. Food Waterborne Parasitol. 2024;35:e00229. Epub 20240511. doi: 10.1016/j.fawpar.2024.e00229. PubMed PMID: 38774558; PubMed Central PMCID: PMCPMC11106535.
46	Chen HT. A human ocular infection by Gnathostoma in China. J Parasitol. 1949;35(4):431-3. doi: 10.2307/3273434. PubMed PMID: 18133324; PubMed Central PMCID: PMC18133324.
47	Chitanondh H, Rosen L. Fatal eosinophilic encephalomyelitis caused by the nematode Gnathostoma spinigerum. Am J Trop Med Hyg. 1967;16(5):638-45. doi: 10.4269/ajtmh.1967.16.638. PubMed PMID: 6053531; PubMed Central PMCID: PMC6053531.
48	Chotmongkol V, Kitkhuandee A, Sawanyawisuth K. Spinal epidural hematoma and gnathostomiasis. Am J Trop Med Hyg. 2015;92(4):677. doi: 10.4269/ajtmh.14-0579. PubMed PMID: 25834033; PubMed Central PMCID: PMCPMC4385756.
49	Choudhury AR. Ocular gnathostomiasis. Am J Ophthalmol. 1970;70(2):276-8. doi: 10.1016/0002-9394(70)90016-4. PubMed PMID: 5455953; PubMed Central PMCID: PMC5455953.
50	Chuenkongkaew W, Chirapapaisan N, Hongyok T, Yoolek A. Isolated optic neuritis from an identified Gnathostoma spinigerum. Eur J Ophthalmol. 2007;17(1):130-2. doi: 10.1177/112067210701700120. PubMed PMID: 17294395; PubMed Central PMCID: PMC17294395.
51	Cipriani Vd. Paniculitis migratoria eosinofílica en el Perú: Gnathostoma como agente causal. Revista Peruana de Medicina Experimental y Salud Pública. 2003.
52	Claesson BA, Ulleryd, P., Woxenius, S., & Chaicumpa, W. . Eosinophilic meningitis due to Gnathostoma spinigerum in a Thai immigrant in Sweden. Southeast Asian J Trop Med Public Health. 2004;35 (Suppl):104-6.
53	Cornaglia J, Jean M, Bertrand K, Aumaitre H, Roy M, Nickel B. Gnathostomiasis in Brazil: an emerging disease with a challenging diagnosis. J Travel Med. 2016;24(1). Epub 20161030. doi: 10.1093/jtm/taw074. PubMed PMID: 27799501.
54	Costantino L, Raimondi L, Pirisino R, Brunetti T, Pessotto P, Giannessi F, et al. Isolation and pharmacological activities of the Tecoma stans alkaloids. Farmaco. 2003;58(9):781-5. doi: 10.1016/S0014-827X(03)00133-2. PubMed PMID: 13679170.
55	Crowley JJ, Kim YH. Cutaneous gnathostomiasis. J Am Acad Dermatol. 1995;33(5 Pt 1):825-8. doi: 10.1016/0190-9622(95)91841-8. PubMed PMID: 7593786; PubMed Central PMCID: PMC7593786.
56	Cui J, Wang Y, Wang ZQ. Cutaneous gnathostomiasis with recurrent migratory nodule and persistent eosinophilia: a case report from China. Korean J Parasitol. 2013;51(4):467-70. Epub 20130830. doi: 10.3347/kjp.2013.51.4.467. PubMed PMID: 24039291; PubMed Central PMCID: PMCPMC3770879.
57	Cutchavaree A, Supiyaphun P, Sitthichareonchai P, Suphanakorn S. A case of aural gnathostomiasis. Auris Nasus Larynx. 1985;12(3):163-7. doi: 10.1016/s0385-8146(85)80015-8. PubMed PMID: 3834895.
58	Daengsvang S. An Abdominal Tumour Caused by Gnathostoma Spinigerum (Owen, 1836). Ind Med Gaz. 1939;74(7):399. PubMed PMID: 29011811; PubMed Central PMCID: PMCPMC5151407.
59	Daengsvang S. Human gnathostomiasis in Siam with reference to the method of prevention. J Parasitol. 1949;35(2):116-21. doi: 10.2307/3273112. PubMed PMID: 18119157; PubMed Central PMCID: PMC18119157.
60	Daengsvang S, Sangsingkeo P, Senivong-Na-Ayudhaya B. A case of gnathostomiasis of a finger. Southeast Asian J Trop Med Public Health. 1973;4(2):260-2. PubMed PMID: 4749078; PubMed Central PMCID: PMC4749078.
61	Dani CM, Mota KF, Sanchotene PV, Maceira JP, Maia CP. [Gnathostomiasis in Brazil: case report]. An Bras Dermatol. 2009;84(4):400-4. doi: 10.1590/s0365-05962009000400012. PubMed PMID: 19851673; PubMed Central PMCID: PMC19851673.
62	Datta S. Infection by a Gnathostome Simulating Mastoiditis. Ind Med Gaz. 1930;65(6):314-5. PubMed PMID: 29008710; PubMed Central PMCID: PMCPMC5157219.
63	De Vries PJ, Kerst JM, Kortbeek LM. Migrating swelling from Asia: Gnathostomiasis. Nederlands Tijdschrift voor Geneeskunde. 2001;145(7):322-5. PubMed Central PMCID: PMC11234296.
64	Del Giudice P, Cua E, Le Fichoux Y, Marty P, Caumes E, Dellamonica P. [Gnathostomiasis: an emerging parasitic disease?]. Ann Dermatol Venereol. 2005;132(12 Pt 1):983-5. doi: 10.1016/s0151-9638(05)79561-2. PubMed PMID: 16446641.
65	Del Giudice P, Dellamonica P, Durant J, Rahelinrina V, Grobusch MP, Janitschke K, et al. A case of gnathostomiasis in a European traveller returning from Mexico. Br J Dermatol. 2001;145(3):487-9. doi: 10.1046/j.1365-2133.2001.04384.x. PubMed PMID: 11531843; PubMed Central PMCID: PMC11531843.
66	Del Piero EJ, Cunningham ET, Sabrosa N, Khairallah M, Kahloun R. Diagnostic and therapeutic challenges. Retina. 2011;31(7):1428-34. doi: 10.1097/IAE.0b013e31820c834c. PubMed PMID: 21451441; PubMed Central PMCID: PMC21451441.
67	Develoux M, Dekumyoy P, Baygon E, Aractingi S. [Imported gnathostomiasis acquired in Myanmar]. Med Mal Infect. 2006;36(6):340-2. Epub 20060526. doi: 10.1016/j.medmal.2006.01.011. PubMed PMID: 16730422; PubMed Central PMCID: PMC16730422.
68	Diaz Camacho SP, Willms K, de la Cruz Otero Mdel C, Zazueta Ramos ML, Bayliss Gaxiola S, Castro Velazquez R, et al. Acute outbreak of gnathostomiasis in a fishing community in Sinaloa, Mexico. Parasitol Int. 2003;52(2):133-40. doi: 10.1016/s1383-5769(03)00003-5. PubMed PMID: 12798924.
69	Diaz-Camacho SP, Parra-Unda JR, Rios-Sicairos J, Delgado-Vargas F. Molecular Identification of the Etiological Agent of Human Gnathostomiasis in an Endemic Area of Mexico. Jpn J Infect Dis. 2020;73(1):44-50. Epub 20190930. doi: 10.7883/yoken.JJID.2019.180. PubMed PMID: 31564694.
70	Dow C, Chiodini PL, Haines AJ, Michelson SM. Human gnathostomiasis. J Infect. 1988;17(2):147-9. doi: 10.1016/s0163-4453(88)91711-2. PubMed PMID: 3183405; PubMed Central PMCID: PMC3183405.
71	Duong CM, Le PVD, Pham OKN, Huynh HQ. Atypical gnathostomiasis-confirmed cutaneous larva migrans, Vietnam. BMJ Case Rep. 2021;14(7). Epub 20210715. doi: 10.1136/bcr-2021-243276. PubMed PMID: 34266828; PubMed Central PMCID: PMCPMC8286743.
72	Duong MC, Le PV, Pham ON, Huynh HQ. Cutaneous gnathostomiasis in Vietnam. Med J Aust. 2020;212(6):252-3 e1. Epub 20200224. doi: 10.5694/mja2.50514. PubMed PMID: 32092150; PubMed Central PMCID: PMC32092150.
73	E. C. Über Gnathostoma beim Menschen in Siam. Archiv für Schiffs- und Tropen-Hygiene Pathologic und Therapie Exotischer Krankheiten. Referenced in: Daengsvang S A monograph on the genus Gnathostoma and gnathostomiasis in Thailand Tokyo: Southeast Asian Medical Information Center1980. 1935;39:337-42.
74	Eamsobhana P, Wanachiwanawin D, Roongruangchai K, Pornpanich K, Yong HS. Molecular identification of Gnathostoma spinigerum (Nematoda: Gnathostomatidae) as causative agent of human gnathostomiasis in Thailand. Trop Biomed. 2017;34(2):478-82. PubMed PMID: 33593032.
75	Eiras JC, Pavanelli GC, Takemoto RM, Nawa Y. An Overview of Fish-borne Nematodiases among Returned Travelers for Recent 25 Years- Unexpected Diseases Sometimes Far Away from the Origin. Korean J Parasitol. 2018;56(3):215-27. Epub 20180630. doi: 10.3347/kjp.2018.56.3.215. PubMed PMID: 29996625; PubMed Central PMCID: PMCPMC6046559.
76	Elzi L, Decker M, Battegay M, Rutishauser J, Blum J. Chest pain after travel to the tropics. Lancet. 2004;363(9416):1198. doi: 10.1016/S0140-6736(04)15950-3. PubMed PMID: 15081653.
77	F. K. Intestinal helminthiasis. In: Nihon Ganka-gaku Zensyo 1953;12:9 [Japanese]. 1953.
78	Feinstein RJ, Rodriguez-Valdes J. Gnathostomiasis, or larva migrans profundus. J Am Acad Dermatol. 1984;11(4 Pt 2):738-40. doi: 10.1016/s0190-9622(84)70232-5. PubMed PMID: 6490999; PubMed Central PMCID: PMC6490999.
79	Fontan R, Beauchamp F, Beaver PC. New human helminthiases in Laos. I. Nematodes. Bulletin de la Societe de Pathologie Exotique et de ses Filiales. 1975;68(6):557-66. PubMed Central PMCID: PMC1243887.
80	Frean J. Gnathostomiasis Acquired by Visitors to the Okavango Delta, Botswana. Trop Med Infect Dis. 2020;5(1). Epub 20200306. doi: 10.3390/tropicalmed5010039. PubMed PMID: 32155896; PubMed Central PMCID: PMCPMC7157749.
81	Funata M, Custis P, de la Cruz Z, de Juan E, Green WR. Intraocular gnathostomiasis. Retina. 1993;13(3):240-4. doi: 10.1097/00006982-199313030-00010. PubMed PMID: 8235108; PubMed Central PMCID: PMC8235108.
82	Gasca-Luna KH, Rodriguez-Castellanos MA, Hernandez-Peralta SL, Solis-Ledesma G. Gnathostomiasis: Unwanted travellers. Journal of the American Academy of Dermatology. 2018;79(3):Ab147-Ab. doi: https://dx.doi.org/10.1016/j.jaad.2018.05.608. PubMed PMID: WOS:000440565901093.
83	Germann R, Schachtele M, Nessler G, Seitz U, Kniehl E. Cerebral gnathostomiasis as a cause of an extended intracranial bleeding. Klin Padiatr. 2003;215(4):223-5. doi: 10.1055/s-2003-41401. PubMed PMID: 12929012.
84	Godoy-Gijon E, Belhassen-Garcia M, Santos-Briz A, Cordero-Sanchez M. [Migrating skin lesions in a Thai patient]. Enferm Infecc Microbiol Clin. 2012;30(8):479-80. Epub 20120510. doi: 10.1016/j.eimc.2012.03.012. PubMed PMID: 22578759.
85	Gorgolas M, Santos-O'Connor F, Unzu AL, Fernandez-Guerrero ML, Garate T, Troyas Guarch RM, et al. Cutaneous and medullar gnathostomiasis in travelers to Mexico and Thailand. J Travel Med. 2003;10(6):358-61. doi: 10.2310/7060.2003.9373. PubMed PMID: 14642206.
86	Graeff-Teixeira C, Pauli DS, Zicarelli CAM, Pascoal VF, Paiva-Novaes EP, Chagas JPS, et al. Gnathostoma infection after ingestion of raw fish is a probable cause of eosinophilic meningitis in the Brazilian Amazon. Rev Soc Bras Med Trop. 2024;57:e008012024. Epub 20240304. doi: 10.1590/0037-8682-0434-2023. PubMed PMID: 38451691; PubMed Central PMCID: PMCPMC10911281.
87	Grau-Perez M, Vilar-Alejo J, de la Rosa-Del Rey MDP, Hernandez-Febles M, Perez-Arellano JL. Migratory, recurrent skin eruption in a returning traveller. Australas J Dermatol. 2018;59(4):e307-e8. Epub 20180604. doi: 10.1111/ajd.12851. PubMed PMID: 29869372.
88	Grobe N, Scheiber J, Zhang H, Garbe C, Wang X. Omics and Artificial Intelligence in Kidney Diseases. Adv Kidney Dis Health. 2023;30(1):47-52. doi: 10.1053/j.akdh.2022.11.005. PubMed PMID: 36723282.
89	Grobusch MP, Bergmann F, Teichmann D, Klein E. Cutaneous gnathostomiasis in a woman from Bangladesh. Int J Infect Dis. 2000;4(1):51-4. doi: 10.1016/s1201-9712(00)90067-5. PubMed PMID: 10689216; PubMed Central PMCID: PMC10689216.
90	Guinand PP. Gnathostomiasis at the Venezuelan plains: First case reported. Journal of the American Academy of Dermatology. 2017;76(6):Ab147-Ab. doi: https://dx.doi.org/10.1016/j.jaad.2017.04.571. PubMed PMID: WOS:000403369301181.
91	Gyi K. Intra-ocular gnathostomiasis. Br J Ophthalmol. 1960;44(1):42-5. doi: 10.1136/bjo.44.1.42. PubMed PMID: 13830562; PubMed Central PMCID: PMCPMC513742.
92	Haddad Junior V, Oliveira IF, Bicudo NP, Marques MEA. Gnathostomiasis acquired after consumption of raw freshwater fish in the Amazon region: a report of two cases in Brazil. Rev Soc Bras Med Trop. 2020;54:e20200127. Epub 20201113. doi: 10.1590/0037-8682-0127-2020. PubMed PMID: 33206877; PubMed Central PMCID: PMCPMC7670746.
93	Hadidjaja P, Margono SS, Moeloek FA. Gnathostoma spinigerum from the cervix of a woman in Jakarta. Am J Trop Med Hyg. 1979;28(1):161-2. doi: 10.4269/ajtmh.1979.28.161. PubMed PMID: 434307.
94	Hale DC, Blumberg L, Frean J. Case report: gnathostomiasis in two travelers to Zambia. Am J Trop Med Hyg. 2003;68(6):707-9. PubMed PMID: 12887031.
95	HAM C, SANGKIM K, VOEUNTHAL Y. OEDEMES MOBILES DE LA FACE ET DU COU SUIVIS DE LOCALISATION INTRAOCULAIRE DE GNATOSTOMA SPINIGERUM. 1976.
96	Hamilton WL, Agranoff D. Imported gnathostomiasis manifesting as cutaneous larva migrans and Loffler's syndrome. BMJ Case Rep. 2018;2018. Epub 20180202. doi: 10.1136/bcr-2017-223132. PubMed PMID: 29420245; PubMed Central PMCID: PMCPMC5812380.
97	Hatsushika R, Mimura S, Miyoshi K. A CLINICAL CASE OF CUTANEOUS GNATHOSTOMIASIS HAVING CREEPING ERUPTION. Kawasaki Medical Journal. 1985;11(3):151-8. PubMed PMID: BIOSIS:PREV198681084920.
98	Hem S, Tarantola A, Chheang R, Nop P, Kerleguer A. First reported case of intraocular Gnathostoma spinigerum in Cambodia. Bull Soc Pathol Exot. 2015;108(5):312-5. Epub 20150929. doi: 10.1007/s13149-015-0453-2. PubMed PMID: 26419485.
99	Hennies F, Jappe U, Kapaun A, Enk A. Gnathostomiasis: import from Laos. J Dtsch Dermatol Ges. 2006;4(5):414-6. doi: 10.1111/j.1610-0387.2006.05942.x. PubMed PMID: 16686609; PubMed Central PMCID: PMC16686609.
100	Herman JS, Wall EC, van-Tulleken C, Godfrey-Faussett P, Bailey RL, Chiodini PL. Gnathostomiasis acquired by British tourists in Botswana. Emerg Infect Dis. 2009;15(4):594-7. doi: 10.3201/eid1504.081646. PubMed PMID: 19331741; PubMed Central PMCID: PMCPMC2671435.
101	Hinrichsen SL, Neves MV, de Araujo Lucena MV, de Aguiar Santos Vilella T. Gnathostoma spp. infection in a traveller to the Amazon region. J Travel Med. 2023;30(8). doi: 10.1093/jtm/taad142. PubMed PMID: 37952250.
102	Hira PR, Neafie R, Prakash B, Tammim L, Behbehani K. Human gnathostomiasis: infection with an immature male Gnathostoma spinigerum. Am J Trop Med Hyg. 1989;41(1):91-4. doi: 10.4269/ajtmh.1989.41.91. PubMed PMID: 2764232; PubMed Central PMCID: PMC2764232.
103	Hirunpat P, Panyaping T, Taebunpakul P, Charoensri A, Hirunpat S. Susceptibility-weighted imaging is helpful in diagnosis of cerebral gnathostomiasis. Neuroradiol J. 2023;36(3):315-8. Epub 20221014. doi: 10.1177/19714009221132948. PubMed PMID: 36242093; PubMed Central PMCID: PMCPMC10268087.
104	Hollenstein N, Ärztin, Trepp M, Ploeg R, Neumayr A. Ein ungewöhnliches Souvenir aus Peru - Bohrende Gefahr im rohen Fisch! Swiss Medical Forum. 2016;16:870-4.
105	Horohoe JJ, Ritterson AL, Chessin LN. Urinary gnathostomiasis. JAMA. 1984;251(2):255-6. doi: 10.1001/jama.1984.03340260059030. PubMed PMID: 6690786; PubMed Central PMCID: PMC6690786.
106	Houston S. Gnathostomiasis: Report of a case and brief review. Can J Infect Dis. 1994;5(3):125-9. doi: 10.1155/1994/739818. PubMed PMID: 22346487; PubMed Central PMCID: PMCPMC3250825.
107	Hughes AJ, Biggs BA. Parasitic worms of the central nervous system: an Australian perspective. Intern Med J. 2002;32(11):541-53. doi: 10.1046/j.1445-5994.2002.00265.x. PubMed PMID: 12412938; PubMed Central PMCID: PMC12412938.
108	Hung MN, Huang HW, Dekumyoy P, Pakdee W, Lee YS, Ji DD. First case of neurognathostomiasis in Taiwan--A Thai laborer presenting with eosinophilic meningitis and intracranial hemorrhage. J Formos Med Assoc. 2015;114(12):1280-4. Epub 20130819. doi: 10.1016/j.jfma.2013.07.006. PubMed PMID: 23969044; PubMed Central PMCID: PMC23969044.
109	Hussain R, MOS K. Gnathostoma spinigerum ocularis: a case report. Asia Pac J Ophthalmol. 1993;5:36-8.
110	Intapan PM, Khotsri P, Kanpittaya J, Chotmongkol V, Sawanyawisuth K, Maleewong W. Immunoblot diagnostic test for neurognathostomiasis. Am J Trop Med Hyg. 2010;83(4):927-9. doi: 10.4269/ajtmh.2010.10-0113. PubMed PMID: 20889894; PubMed Central PMCID: PMCPMC2946771.
111	Intapan PM, Morakote N, Chansung K, Maleewong W. Hypereosinophilia and abdominopulmonary gnathostomiasis. Southeast Asian J Trop Med Public Health. 2008;39(5):804-7. PubMed PMID: 19058571.
112	Ishibashi N, Tabata T, Nonomura R, Oshima Y, Sasaki T, Mitomo H, et al. Efficacy of durvalumab plus chemotherapy in small-cell lung cancer with Lambert-Eaton myasthenic syndrome. Respir Med Case Rep. 2024;47(3):101974. Epub 20231223. doi: 10.1016/j.rmcr.2023.101974. PubMed PMID: 38374927; PubMed Central PMCID: PMCPMC10874974.
113	Ishida K, Kubota T, Matsuda S, Sugaya H, Manabe M, Yoshimura K. A human case of gnathostomiasis nipponica confirmed indirectly by finding infective larvae in leftover largemouth bass meat. J Parasitol. 2003;89(2):407-9. doi: 10.1645/0022-3395(2003)089[0407:AHCOGN]2.0.CO;2. PubMed PMID: 12760668; PubMed Central PMCID: PMC12760668.
114	Itani O, Monsel G, Mrad M, Ruf T, Paris L, Caumes E. Gnathostomiasis in a traveller returning from Madagascar. J Travel Med. 2021;28(6). doi: 10.1093/jtm/taab039. PubMed PMID: 33748851.
115	Jarell AD, Dans MJ, Elston DM, Mathison BA, Ruben BS. Gnathostomiasis in a patient who frequently consumes sushi. Am J Dermatopathol. 2011;33(8):e91-3. doi: 10.1097/DAD.0b013e31821cf4a6. PubMed PMID: 22024572; PubMed Central PMCID: PMC22024572.
116	Jelinek T, Ziegler M, Loscher T. [Gnathostomiasis after a stay in Thailand]. Dtsch Med Wochenschr. 1994;119(47):1618-22. doi: 10.1055/s-2008-1058879. PubMed PMID: 7982372; PubMed Central PMCID: PMC7982372.
117	Jeremiah CJ, Harangozo CS, Fuller AJ. Gnathostomiasis in remote northern Western Australia: the first confirmed cases acquired in Australia. Med J Aust. 2011;195(1):42-4. doi: 10.5694/j.1326-5377.2011.tb03188.x. PubMed PMID: 21728942.
118	Jongthawin J, Intapan PM, Sanpool O, Sadaow L, Janwan P, Thanchomnang T, et al. Three Human Gnathostomiasis Cases in Thailand with Molecular Identification of Causative Parasite Species. Am J Trop Med Hyg. 2015;93(3):615-8. Epub 20150608. doi: 10.4269/ajtmh.15-0284. PubMed PMID: 26055743; PubMed Central PMCID: PMCPMC4559707.
119	Jr. C. Human gnathostomiasis: report of the first case in a native Filipino. Santo Tomas Journal of Medicine. 1956.
120	Jurado LF, Palacios DM, Lopez R, Baldion M, Matijasevic E. [Cutaneous gnathostomiasis, first confirmed case in Colombia]. Biomedica. 2015;35(4):462-70. doi: 10.7705/biomedica.v35i4.2547. PubMed PMID: 26844434; PubMed Central PMCID: PMC26844434.
121	K. K. Migration of Gnathostoma in corneal fornix. Jpn Rev Clin Ophthalmol (Ganka-Rinsyou) 1962;56:462 [Japanese]. 1962.
122	K. O. Atypical gnathostomosis. Kurume Med J 1952;45:660-2, [Japanese]. 1952.
123	K. O. Gnathostoma spinigerum larvae extirpated from eye lid. Jpn J Clin Ophthalmol (Rinsyou-Ganka) 1955;9:432-5 [Japanese]. 1955.
124	K. S. Gnathostoma spinigerum extirpated from iris. Jpn J Parasitol 1979;28:38 [Japanese]. 1979.
125	Kagei N. MORPHOLOGICAL IDENTIFICATION OF PARASITES IN BIOPSIED SPECIMENS FROM CREEPING DISEASE LESIONS. Japanese Journal of Parasitology. 1991;40(5):437-45. PubMed PMID: BIOSIS:PREV199293089001.
126	Kagen CN, Vance JC, Simpson M. Gnathostomiasis. Infestation in an Asian immigrant. Arch Dermatol. 1984;120(4):508-10. doi: 10.1001/archderm.1984.01650400090020. PubMed PMID: 6703756; PubMed Central PMCID: PMC6703756.
127	Kangsadal P, Bovornkitti S. A case of gnathostomiasis with spontaneous hydropneumothorax. J Trop Med Hyg. 1960;63:67-70. PubMed PMID: 14404305.
128	Kanjanapruthipong T, Ampawong S, Thaenkham U, Tuentam K, Watthanakulpanich D. Clinical data for three female gnathostomiasis patients who were the source of three recovered STIM. Figshare2022.
129	Kannan KA, Vasantha K, Venugopal M. Intraocular gnathostomiasis. Indian J Ophthalmol. 1999;47(4):252-3. PubMed PMID: 10892485.
130	Kanpittaya J, Sawanyawisuth K, Intapan PM, Khotsri P, Chotmongkol V, Maleewong W. A comparative study of neuroimaging features between human neuro-gnathostomiasis and angiostrongyliasis. Neurol Sci. 2012;33(4):893-8. Epub 20111129. doi: 10.1007/s10072-011-0864-1. PubMed PMID: 22124854.
131	Karkhur S, Gupta A. Ocular Gnathostomiasis. N Engl J Med. 2025;393(7):e9. Epub 20250809. doi: 10.1056/NEJMicm2502742. PubMed PMID: 40787913.
132	Kawamura J, Kohri Y, Oka N. Eosinophilic meningoradiculomyelitis caused by Gnathostoma spinigerum. A case report. Arch Neurol. 1983;40(9):583-5. doi: 10.1001/archneur.1983.04050080083017. PubMed PMID: 6615291; PubMed Central PMCID: PMC6615291.
133	Khanifar AA, Espiritu MJ, Myung JS, Aaker GD, Schuetz AN, D'Amico DJ, et al. Three-dimensional spectral domain optical coherence tomography and light microscopy of an intravitreal parasite. J Ophthalmic Inflamm Infect. 2015;5(1):33. Epub 20151119. doi: 10.1186/s12348-015-0064-x. PubMed PMID: 26585462; PubMed Central PMCID: PMCPMC4653122.
134	Khin T. Intra-ocular gnathostomiasis. Br J Ophthalmol. 1968;52(1):57-60. doi: 10.1136/bjo.52.1.57. PubMed PMID: 5635902; PubMed Central PMCID: PMCPMC506523.
135	Kim HS, Lee JJ, Joo M, Chang SH, Chi JG, Chai JY. Gnathostoma hispidum infection in a Korean man returning from China. Korean J Parasitol. 2010;48(3):259-61. Epub 20100916. doi: 10.3347/kjp.2010.48.3.259. PubMed PMID: 20877507; PubMed Central PMCID: PMCPMC2945803.
136	Kim JH, Lim H, Hwang YS, Kim TY, Han EM, Shin EH, et al. Gnathostoma spinigerum infection in the upper lip of a Korean woman: an autochthonous case in Korea. Korean J Parasitol. 2013;51(3):343-7. Epub 20130630. doi: 10.3347/kjp.2013.51.3.343. PubMed PMID: 23864746; PubMed Central PMCID: PMCPMC3712109.
137	Kitamura K. Gnathostomiasis in Japan. AMA Arch Derm Syphilol. 1952;66(2):276-81. doi: 10.1001/archderm.1952.01530270134015. PubMed PMID: 14943273.
138	Kittiponghansa S, Prabriputaloong A, Pariyanonda S, Ritch R. Intracameral gnathostomiasis: a cause of anterior uveitis and secondary glaucoma. Br J Ophthalmol. 1987;71(8):618-22. doi: 10.1136/bjo.71.8.618. PubMed PMID: 3651377; PubMed Central PMCID: PMCPMC1041244.
139	Kongwattananon W, Wiriyabanditkul T, Supwatjariyakul W, Somkijrungroj T. Intracameral Gnathostomiasis: A Case Report and Literature Review. Ocul Immunol Inflamm. 2023;31(5):1092-6. Epub 20220519. doi: 10.1080/09273948.2022.2073239. PubMed PMID: 35588303.
140	Korekawa A, Nakajima K, Makita E, Aizu T, Hara K, Maruyama H, et al. Two cases of cutaneous gnathostomiasis after eating raw Salangichthys microdon (icefish, shirauo). J Dermatol. 2019;46(9):791-3. Epub 20190627. doi: 10.1111/1346-8138.15002. PubMed PMID: 31245862.
141	Kulkarni S, Sayed R, Garg M, Patil V. Neurognathostomiasis in a young child in India: A case report. Parasitol Int. 2015;64(5):342-4. Epub 20150519. doi: 10.1016/j.parint.2015.05.008. PubMed PMID: 26002516; PubMed Central PMCID: PMC26002516.
142	Kuo YL, Wu YH, Su KE. Cutaneous larva migrans induced by swallowing live pond loaches. Clin Exp Dermatol. 2011;36(8):878-81. Epub 20110621. doi: 10.1111/j.1365-2230.2011.04116.x. PubMed PMID: 21689146; PubMed Central PMCID: PMC21689146.
143	Kurokawa M, Ogata K, Sagawa S, Miyaoka Y, Noda S, Nawa Y. Cutaneous and visceral larva migrans due to Gnathostoma doloresi infection via an unusual route. Arch Dermatol. 1998;134(5):638-9. doi: 10.1001/archderm.134.5.638. PubMed PMID: 9606343; PubMed Central PMCID: PMC9606343.
144	L. R. La gnathostomose humaine, edème ambulant siamosis dû à Gnathostomum spinigerum. Bull Soc Pathol Exot Referenced in: Daengsvang S A monograph on the genus Gnathostoma and gnathostomiasis in Thailand Tokyo: Southeast Asian. 1922;15:854-60.
145	Laga AC, Lezcano C, Ramos C, Costa H, Chian C, Salinas C, et al. Cutaneous gnathostomiasis: report of 6 cases with emphasis on histopathological demonstration of the larva. J Am Acad Dermatol. 2013;68(2):301-5. Epub 20120830. doi: 10.1016/j.jaad.2012.07.016. PubMed PMID: 22940406.
146	Lamothe-Argumedo R. Human ocular gnathostomiasis. Cases recorded worldwide between 1937 and 2005. Rev Mex Oftalmol. 2006;80(4):185-90.
147	Laohapand T, Sonakul D, Lolekha S, Dharamadach A. Gnathostomiasis of the colon simulating malignancy: a case report. J Med Assoc Thai. 1981;64(4):192-5. PubMed PMID: 7252386; PubMed Central PMCID: PMC7252386.
148	Lay K, Un L, Chukmol K, Kong P. Intracameral gnathostomiasis presenting as neuroretinitis. BMJ Case Rep. 2025;18(3):e260393. Epub 20250305. doi: 10.1136/bcr-2024-260393. PubMed PMID: 40044487; PubMed Central PMCID: PMCPMC11883338.
149	Lazo RF. Gnathostoma and gnathostomiasis in Ecuador. Southeast Asian J Trop Med Public Health. 2004;35(Suppl 1):92-6.
150	Lee HW, Seong SJ, Ohk B, Kang WY, Gwon MR, Kim BK, et al. Pharmacokinetic and safety evaluation of MB12066, an NQO1 substrate. Drug Des Devel Ther. 2017;11(1):2719-25. Epub 20170913. doi: 10.2147/DDDT.S142339. PubMed PMID: 29066863; PubMed Central PMCID: PMCPMC5604554.
151	Lee SH, Hong ST, Chai JY. Description of a male Gnathostoma spinigerum recovered from a Thai woman with meningoencephalitis. The Korean Journal of Parasitology. 1988;26(1):33-8. doi: 10.3347/kjp.1988.26.1.33.
152	Leiper R. The Structure and Relationships of Gnathostoma siamense (Levinsen). Cambridge University Press. 1909.
153	Leroy J, Cornu M, Deleplancque AS, Loridant S, Dutoit E, Sendid B. Sushi, ceviche and gnathostomiasis - A case report and review of imported infections. Travel Med Infect Dis. 2017;20:26-30. Epub 20171016. doi: 10.1016/j.tmaid.2017.10.010. PubMed PMID: 29050898.
154	Lertanekawattana S, Waikagul J, Pilomvarakorn S, Saepeung K, editors. Gnathostomiasis : Two cases admitted to Nong Khai Hospital, Thailand. Southeast Asian Journal of Tropical Medicine and Public Health; 2004: SEAMEO TROPMED Network.
155	Levinsen G. Om en ny Rundorm hos Mennesket, Cheiracanthus siamensis n. sp. Videnskabel Meddel fra den naturhist Foren i Kjöbenhaven. 1889:323-6.
156	Li DM, Chen XR, Zhou JS, Xu ZB, Nawa Y, Dekumyoy P. Short report: case of gnathostomiasis in Beijing, China. Am J Trop Med Hyg. 2009;80(2):185-7. PubMed PMID: 19190210.
157	Lo Re V, 3rd, Gluckman SJ. Eosinophilic meningitis due to Gnathostoma spinigerum. J Infect. 2002;45(2):117-20. doi: 10.1053/jinf.2002.1010. PubMed PMID: 12217718.
158	M. N. Two cases of cutaneous gnathostomiasis on ocular areas. Ganka Rinsho 1949;43:289-90 [Japanese]. 1949.
159	Maco V, Bravo L, Marcos LA. Recurrent abdominal panniculitis in a Peruvian man. Int J Dermatol. 2016;55(10):1057-9. Epub 20151104. doi: 10.1111/ijd.13107. PubMed PMID: 26536475; PubMed Central PMCID: PMC26536475.
160	Magana M, Messina M, Bustamante F, Cazarin J. Gnathostomiasis: clinicopathologic study. Am J Dermatopathol. 2004;26(2):91-5. doi: 10.1097/00000372-200404000-00001. PubMed PMID: 15024188; PubMed Central PMCID: PMC15024188.
161	Mahmud R, Kamala D, Jamaiah I. Blurring of vision due to VLM. Journal of Health and Translational Medicine (JUMMEC). 1999;4(2):115-6.
162	Makino T, Sugiyama H, Oshima M, Mizawa M, Shimizu T. Cutaneous gnathostomiasis caused by Gnathostoma spinigerum. Br J Dermatol. 2022;186(5):e198-e9. Epub 20220415. doi: 10.1111/bjd.21007. PubMed PMID: 35428971.
163	Maplestone PA. A Case of Human Infection with a Gnathostome in India. Ind Med Gaz. 1929;64(11):610-4. PubMed PMID: 29009607; PubMed Central PMCID: PMCPMC5164439.
164	Maplestone PA, Bhaduri NV. Gnathostomiasis in Human Beings. Ind Med Gaz. 1937;72(12):713-5. PubMed PMID: 29013402; PubMed Central PMCID: PMCPMC5173934.
165	Maplestone PA, Rao SS. A Case of Gnathostomiasis with Some Interesting Features. Ind Med Gaz. 1939;74(8):479-80. PubMed PMID: 29011898; PubMed Central PMCID: PMCPMC5151611.
166	Margono SS, Idris KN, Brodjonegoro MS. Another case of human gnathostomiasis in Indonesia. Southeast Asian J Trop Med Public Health. 1978;9(3):406-8. PubMed PMID: 155313; PubMed Central PMCID: PMC155313.
167	Matsuno M, Seguchi K, Kataoka H, Kohno M, Kobayashi T. Ileus caused by Gnathostoma doloresi larvae invading the colonic wall: Report of a case. Stomach and Intestine. 1995;30(10):1337-41. PubMed PMID: BCI:BCI199698597876.
168	Mazaud R, Audebaud G, Brumpt V, Imbert X, Goube P. A case of human gnathostomiasis in Cambodia. Bulletin de la Societe de Pathologie Exotique et de ses Filiales. 1973;66(2):320-4. PubMed Central PMCID: PMC4801917.
169	Menard A, Dos Santos G, Dekumyoy P, Ranque S, Delmont J, Danis M, et al. Imported cutaneous gnathostomiasis: report of five cases. Trans R Soc Trop Med Hyg. 2003;97(2):200-2. doi: 10.1016/s0035-9203(03)90119-2. PubMed PMID: 14584378; PubMed Central PMCID: PMC14584378.
170	Migasena S, Pitisuttithum P, Desakorn V. Gnathostoma larva migrans among guests of a New Year party. Southeast Asian J Trop Med Public Health. 1991;22 Suppl:225-7. PubMed PMID: 1822891; PubMed Central PMCID: PMC1822891.
171	Mitarnun W, Kongngern L. Successful Treatment of Cerebral Gnathostomiasis With Solely Steroid Administration: A Case Report. Neurohospitalist. 2025:19418744251321884. Epub 20250214. doi: 10.1177/19418744251321884. PubMed PMID: 39957896; PubMed Central PMCID: PMCPMC11829273.
172	Mitarnun W, Tantisungvarakoon P. Successful Treatment of Spinal Gnathostomiasis With Only Steroid Administration-2-Year Follow-Up. Neurohospitalist. 2023;13(1):107-8. Epub 20220815. doi: 10.1177/19418744221121428. PubMed PMID: 36531851; PubMed Central PMCID: PMCPMC9755616.
173	Miyamoto N, Mishima K, Nagatomo K-I, Ishikawa N, Ohashi T, Eto T, et al. A case report of serologically diagnosed pulmonary gnathostomiasis. Japanese Journal of Parasitology. 1994;43(5):397-400. PubMed PMID: BCI:BCI199598271076.
174	Mokhtar E, Alias A, Abd Ghani Z, Azlan N. A live intraocular Gnathostoma spp. with diffuse unilateral subacute Neuroretinitis. Int Med J. 2003;2(2).
175	Montero E, Montero J, Rosales MJ, Mascaro C. Human gnathostomosis in Spain: first report in humans. Acta Trop. 2001;78(1):59-62. doi: 10.1016/s0001-706x(00)00168-6. PubMed PMID: 11164752.
176	Moore DA, McCroddan J, Dekumyoy P, Chiodini PL. Gnathostomiasis: an emerging imported disease. Emerg Infect Dis. 2003;9(6):647-50. doi: 10.3201/eid0906.020625. PubMed PMID: 12781003; PubMed Central PMCID: PMCPMC3000140.
177	Morakote N, Umponawarat K, Boonres C. A case of gnathostomiasis with seroconversion to negativity after worm removal. Southeast Asian J Trop Med Public Health. 1991;22(1):141-2. PubMed PMID: 1948257.
178	Morishita K, Faust EC. Two new cases of human creeping disease (gnathostomiasis) in China, with a note on the infection in reservoir hosts in the China area. The Journal of Parasitology. 1925;11(3):158-62.
179	Morishita KOR. A Pig Nematode,Gnathostoma Hispidum, Fedchenko, as a Human Parasite. Annals of Tropical Medicine & Parasitology. 2016;18(1):23-6. doi: 10.1080/00034983.1924.11684383.
180	Moynihan V, Bhikoo R, Tay-Kearney ML. Intraocular gnathostomiasis and central serous chorioretinopathy. Clin Exp Ophthalmol. 2020;48(7):1005-7. Epub 20200628. doi: 10.1111/ceo.13808. PubMed PMID: 32506596.
181	Mukerji AK, Bhaduri NV. Gnathostome Infection of the Eye. Ind Med Gaz. 1945;80(3):126-8. PubMed PMID: 29015857; PubMed Central PMCID: PMCPMC5218314.
182	Mukherjee A, Ahmed NH, Samantaray JC, Mirdha BR. A rare case of cutaneous larva migrans due to Gnathostoma sp. Indian J Med Microbiol. 2012;30(3):356-8. doi: 10.4103/0255-0857.99505. PubMed PMID: 22885209; PubMed Central PMCID: PMC22885209.
183	Muller-Stover I, Richter J, Haussinger D. [Infection with Gnathostoma spinigerum as a cause of eosinophilic oesophagitis]. Dtsch Med Wochenschr. 2004;129(38):1973-5. doi: 10.1055/s-2004-831835. PubMed PMID: 15375739.
184	Mulroy E, Simpson M, Frith R. Thoracic Myelopathy Due to Gnathostomiasis Acquired in New Zealand. Am J Trop Med Hyg. 2016;95(4):868-70. Epub 20160711. doi: 10.4269/ajtmh.16-0283. PubMed PMID: 27402520; PubMed Central PMCID: PMCPMC5062790.
185	Musumeci S, Besson J, Allgower A, Chappuis F. Human gnathostomiasis in Sri Lanka: an underreported disease? J Travel Med. 2022;29(1). doi: 10.1093/jtm/taab145. PubMed PMID: 34490461.
186	Nagler A, Pollack S, Hassoun G, Kerner H, Barzilai D, Lengy J. Human pleuropulmonary gnathostomiasis: a case report from Israel. ISR J MED SCI. 1983;19(9):834-7. PubMed PMID: 6643022; PubMed Central PMCID: PMC6643022.
187	Nawa Y. Historical review and current status of gnathostomiasis in Asia. Southeast Asian J Trop Med Public Health. 1991;22 Suppl:217-9. PubMed PMID: 1822889; PubMed Central PMCID: PMC1822889.
188	Nawa Y, Imai J, Ogata K, Otsuka K. The first record of a confirmed human case of Gnathostoma doloresi infection. J Parasitol. 1989;75(1):166-9. doi: 10.2307/3282961. PubMed PMID: 2918438; PubMed Central PMCID: PMC2918438.
189	Nawa Y, Katchanov J, Yoshikawa M, Rojekittikhun W, Dekumyoy P, Kusolusuk T, et al. Ocular gnathostomiasis: a comprehensive review. J Trop Med Parasitol. 2010;33(2):77-86.
190	Nawa Y, Maruyama H, Ogata K. Current status of gnathostomiasis dorolesi in Miyazaki Prefecture, Japan. Southeast Asian J Trop Med Public Health. 1997;28 Suppl 1:11-3. PubMed PMID: 9656340; PubMed Central PMCID: PMC9656340.
191	Nawa Y, Nakamura-Uchiyama F, editors. An overview of gnathostomiasis in the world. Southeast Asian Journal of Tropical Medicine and Public Health; 2004: SEAMEO TROPMED Network.
192	Nawa Y, Yoshikawa M, Sawanyawisuth K, Chotmongkol V, Figueiras SF, Benavides M, et al. Ocular Gnathostomiasis-Update of Earlier Survey. Am J Trop Med Hyg. 2017;97(4):1232-4. Epub 20170719. doi: 10.4269/ajtmh.17-0133. PubMed PMID: 28722600; PubMed Central PMCID: PMCPMC5637603.
193	Nguyen QL, Nguyen TN. A report on the extraction of intraocular living gnathostoma. Folia Ophthalmologica. 1983;8(3):173-7.
194	Nitidandhaprabhas P, Hanchansin S, Vongsloesvidhya Y. A case of expectoration of Gnathostoma spinigerum in Thailand. Am J Trop Med Hyg. 1975;24(3):547-8. doi: 10.4269/ajtmh.1975.24.547. PubMed PMID: 1155693.
195	Nitidandhaprabhas P, Harnsomburana K, Surasvadi C, Mahunee W. A case of occipital gnathostomiasis in Thailand. Am J Trop Med Hyg. 1978;27(1 Pt 1):206-7. doi: 10.4269/ajtmh.1978.27.206. PubMed PMID: 626275.
196	Nitidandhaprabhas P, Sirikarna A, Harnsomburana K, Thepsitthar P. Human urinary gnathostomiasis: a case report from Thailand. Am J Trop Med Hyg. 1975;24(1):49-51. doi: 10.4269/ajtmh.1975.24.49. PubMed PMID: 1111354.
197	Nitidandhaprabhas P, Sirimachan S, Charnvises K. A case of penile gnathostomiasis in Thailand. Am J Trop Med Hyg. 1978;27(6):1282-3. doi: 10.4269/ajtmh.1978.27.1282. PubMed PMID: 727333.
198	Nomura Y, Nagakura K, Kagei N, Tsutsumi Y, Araki K, Sugawara M. Gnathostomiasis possibly caused by Gnathostoma malaysiae. Tokai J Exp Clin Med. 2000;25(1):1-6. PubMed PMID: 11023048.
199	Norcross WA, Johnson BN, Ganiats TG, Siedler SM. Urinary gnathostomiasis in a Laotian refugee. J Am Board Fam Pract. 1992;5(5):533-5. PubMed PMID: 1414457; PubMed Central PMCID: PMC1414457.
200	Ogata K, Imai JI, Nawa Y. Three confirmed and five suspected human cases of Gnathostoma doloresi infection found in Miyazaki Prefecture, Kyushu. Japanese Journal of Parasitology. 1988;37(5):358-64.
201	Olivan-Gonzalvo G. [Gnathostomiasis after a trip to China for international adoption]. Med Clin (Barc). 2006;126(19):758-9. doi: 10.1157/13088954. PubMed PMID: 16759596; PubMed Central PMCID: PMC16759596.
202	Oliveira IF, Marques MEA, Haddad Junior V. Gnathostomiasis acquired after consumption of raw freshwater fish in the amazon region: Report of two cases in Brazil. Journal of the Dermatology Nurses' Association. 2020;12(2). PubMed PMID: 634427630.
203	Ollague W, Ollague J, Guevara De Veliz A, Penaherrera S. Human gnathostomiasis. First evidencing of the parasite in South America. Annales de Dermatologie et de Venereologie. 1983;110(4):311-5. PubMed Central PMCID: PMC6625457.
204	Ollague W, Ollague J, Guevara de Veliz A, Penaherrera S. Human gnathostomiasis in Ecuador (nodular migratory eosinophilic panniculitis). First finding of the parasite in South America. Int J Dermatol. 1984;23(10):647-51. doi: 10.1111/j.1365-4362.1984.tb01224.x. PubMed PMID: 6526558.
205	Orduna TA, Lloveras SC, Echazarreta SE, Garro SL, Gonzalez GD, Falcone CC. [Foodborne dermatosis after traveling: gnathostomiasis]. Medicina (B Aires). 2013;73(6):558-61. PubMed PMID: 24356269; PubMed Central PMCID: PMC24356269.
206	P. M. Urinary gnathostomiasis [in Thai with English abstract]. J Med Assoc Thai. 1964;47:85-90.
207	P. P. Intracameral gnathostomiasis. [Thai, English abstract]. Thai J Ophthalmol. 2008;22:127-31.
208	P. S. A case of ocular gnathostomiasis. J Med Assoc Thai Referenced in: Daengsvang S A monograph on the genus Gnathostoma and gnathostomiasis in Thailand Tokyo: Southeast Asian Medical Information Center, 1980. 1941;21(40):1-8.
209	P. S. Ocular gnathostomiasis, a case report. Vajira Med J 1976;20:139-43 [Thai, English abstract]. 1976.
210	P. T. Gnathostomiasis [in Thai]. J Med Assoc Thai. 1955;38:25-32.
211	P. T. Corneal perforation from Gnathostoma spinigerum, a case report. Siriraj Hosp Gaz 1974;26:2111-9 [Thai, English abstract]. 1974.
212	Paran Y, Brufman T, Shehadeh W, Katz O. Swelling of the right cheek in an Israeli traveler returning from Columbia: A diagnostic challenge. Travel Med Infect Dis. 2017;19:72. Epub 20170904. doi: 10.1016/j.tmaid.2017.08.009. PubMed PMID: 28882533.
213	Park DS, Cho EH, Park KH, Jo SM, Park B, Huh S. A case of vocal cord gnathostomiasis diagnosed with sectional morphologies in a histopathological specimen from a Chinese woman living in Korea. Parasites Hosts Dis. 2023;61(3):298-303. Epub 20230821. doi: 10.3347/PHD.23065. PubMed PMID: 37648235; PubMed Central PMCID: PMCPMC10471466.
214	Parola P, Bordmann G, Brouqui P, Delmont J. Eosinophilic pleural effusion in gnathostomiasis. Emerg Infect Dis. 2004;10(9):1690-91. doi: 10.3201/eid1009.030671. PubMed PMID: 15503407; PubMed Central PMCID: PMCPMC3320300.
215	Parola P, Dekumyoy P, Delmont J, Brouqui P. Clinical picture: gnathostomiasis. Lancet. 2001;357(9261):1011. doi: 10.1016/s0140-6736(00)04246-x. PubMed PMID: 11293595.
216	Pelaez D, Perez-Reyes R. [Gnathostomiasis in America]. Rev Latinoam Microbiol. 1970;12(2):83-91. PubMed PMID: 5269281.
217	Phetsouvanh R, Habe S, Newton P, Vongsouvaht M, Horii Y, Doanh PN, et al. Spontaneous Emergence of a
218	Phyo Wai A, Oo A, Mya Lwin M, T B, Y N. Ocular gnathostomiasis in Myanmar: two cases and literature survey. Eye South East Asia. 2020;15(1). doi: 10.36281/2020010103.
219	Pillai GS, Kumar A, Radhakrishnan N, Maniyelil J, Shafi T, Dinesh KR, et al. Intraocular gnathostomiasis: report of a case and review of literature. Am J Trop Med Hyg. 2012;86(4):620-3. doi: 10.4269/ajtmh.2012.11-0719. PubMed PMID: 22492146; PubMed Central PMCID: PMCPMC3403776.
220	Pinkus H, Fan J, DeGiusti D. Creeping eruption due to Gnathostoma spinigerum in a Taiwanese patient. Int J Dermatol. 1981;20(1):46-9. doi: 10.1111/j.1365-4362.1981.tb05288.x. PubMed PMID: 7203766.
221	Pon AG, AV RT, Reddy HK, Nashi S, Mangalore S, Srijithesh PR, et al. Worm in the Brain: A Case of CNS Gnathostomiasis. Neurol India. 2022;70(6):2458-60. doi: 10.4103/0028-3886.364071. PubMed PMID: 36537438.
222	Poudel DR, Shrestha L, Basnet S. Eosinophilic Meningitis and Intracranial Haemorrhage: Can it be Neuro-Gnathostomiasis? Journal of Nepal Paediatric Society. 2019;38(2):125-7. doi: 10.3126/jnps.v38i2.19211.
223	Prakhunhungsit S, Thoongsuwan S, Boonsopon S, Panawattanawong T, Amornvararak P, Rodanant N, et al., editors. Subretinal gnathostomiasis: A successful focal laser photocoagulation for a living parasite. American Journal of Ophthalmology Case Reports; 2022: Elsevier Inc.
224	Prasansuk S, Hinchcliffe R. Gnathostomiasis. A case of otological interest. Arch Otolaryngol. 1975;101(4):254-8. doi: 10.1001/archotol.1975.00780330050013. PubMed PMID: 1120017.
225	Preechawat P, Wongwatthana P, Poonyathalang A, Chusattayanond A. Orbital apex syndrome from gnathostomiasis. J Neuroophthalmol. 2006;26(3):184-6. doi: 10.1097/01.wno.0000235586.33417.bc. PubMed PMID: 16966936; PubMed Central PMCID: PMC16966936.
226	Prijyanonda B, Pradatsundarasar A, Viranuvatti V. Pulmonary gnathostomiasis; a case report. Ann Trop Med Parasitol. 1955;49(2):121-2. doi: 10.1080/00034983.1955.11685657. PubMed PMID: 13239073.
227	Prommas C, Daengsvang S. Nine Cases of Human Gnathostomiasis. Ind Med Gaz. 1934;69(4):207-10. PubMed PMID: 29009062; PubMed Central PMCID: PMCPMC5158818.
228	Puente S, Garate T, Grobusch MP, Janitschke K, Bru F, Rodriguez M, et al. Two cases of imported gnathostomiasis in Spanish women. Eur J Clin Microbiol Infect Dis. 2002;21(8):617-20. Epub 20020810. doi: 10.1007/s10096-002-0785-2. PubMed PMID: 12226695; PubMed Central PMCID: PMC12226695.
229	Punyagupta S, Juttijudata P, Bunnag T, Comer DS. Two fatal cases of eosinophilic myeloencephalitis a newly recognized disease caused by Gnathostoma spinigerum. Trans R Soc Trop Med Hyg. 1968;62(6):801-9. doi: 10.1016/0035-9203(68)90008-4. PubMed PMID: 5729570.
230	Qahtani F, Deschenes J, Ali-Khan Z, Maclean JD, Codere F, Mansour M, et al. Intraocular gnathostomiasis: a rare Canadian case. Can J Ophthalmol. 2000;35(1):35-9. doi: 10.1016/s0008-4182(00)80109-x. PubMed PMID: 10711384.
231	R. T. A case of vitreous bleeding possibly due to gnathostomosis. Jpn Rev Clin Ophthalmol (Ganka-Rinsyou) 1960;54:1138-41 [Japanese]. 1960.
232	Raharisoa A, Izri A, Andrianjafy RL, Rajaona RA, Marteau A, Durand R, et al. Autochthonous Gnathostomiasis in Madagascar. Emerg Infect Dis. 2020;26(8):1875-7. doi: 10.3201/eid2608.200383. PubMed PMID: 32687036; PubMed Central PMCID: PMCPMC7392461.
233	Rahman MM, Moula MR. Gnathostomiasis: a rare nematode infection. Mymensingh Med J. 2006;15(1):105-7. doi: 10.3329/mmj.v15i1.3. PubMed PMID: 16467775.
234	Rajendran V, Rishi E, Shah H. Intraocular Gnathostomiasis :Clinical Profile and Management of Eight Cases. Investigative Ophthalmology & Visual Science. 2017;58(8). PubMed PMID: WOS:000432176302036.
235	Rao VA, Pravin T, Parija SC. Intracameral gnathostomiasins: a first case report from Pondicherry. J Commun Dis. 1999;31(3):197-8. PubMed PMID: 10916618.
236	Ratanarapee S, Jesadapatarakul S, Mangkalanond K. Spontaneous exit of a gnathostome through a surgical wound. Southeast Asian J Trop Med Public Health. 1981;12(3):376-9. PubMed PMID: 7342324.
237	Rattanawong W, Hemachudha P, Anukoolwittaya P, Pongpitakmetha T. Cerebral Gnathostomiasis: An Unusual Course of Recurrent Hemorrhagic Stroke. Ann Neurol. 2022;92(1):107-9. Epub 20220429. doi: 10.1002/ana.26374. PubMed PMID: 35429002.
238	Raturi U, Burkhalter W. Gnathostomiasis externa: a case report. J Hand Surg Am. 1986;11(5):751-3. doi: 10.1016/s0363-5023(86)80028-4. PubMed PMID: 3760508; PubMed Central PMCID: PMC3760508.
239	Rawat P, Gautam M, Jain NC, Jain R. Intraocular gnathostomiasis: A rare case report from Central India. Indian J Ophthalmol. 2016;64(3):235-7. doi: 10.4103/0301-4738.181747. PubMed PMID: 27146938; PubMed Central PMCID: PMCPMC4869466.
240	Roach REJ, van Doorn R, de Bruine FT, Arend SM, Visser LG. A recurrent migratory swelling. Lancet Infect Dis. 2018;18(9):1045. doi: 10.1016/S1473-3099(18)30128-2. PubMed PMID: 30152346.
241	Rosas R, Marcotti A, Weitzel T, Thompson L. [Migratory vulvitis caused by imported gnathostomiasis]. Rev Chilena Infectol. 2019;36(5):670-3. doi: 10.4067/S0716-10182019000500670. PubMed PMID: 31859811.
242	Ruiz-Maldonado R. Successful treatment of nodular migratory eosinophilic panniculitis (human gnathostomiasis) with phenilbutazone. Int J Dermatol. 1991;30(7):522. doi: 10.1111/j.1365-4362.1991.tb04879.x. PubMed PMID: 1769780; PubMed Central PMCID: PMC1769780.
243	Rusnak JM, Lucey DR. Clinical gnathostomiasis: case report and review of the English-language literature. Clin Infect Dis. 1993;16(1):33-50. doi: 10.1093/clinids/16.1.33. PubMed PMID: 8448317.
244	S. D. A case of ocular gnathostomosis. Bull Ophthalmol (Ganka-Kiyou) 1950;12:125-6 [Japansese]. 1950.
245	S. V. Removal of live Gnathostome from anterior chamber by using viscoelastic agent. [Thai, English abstract]. Thai J Pub Hlth Ophthalmol. 2000;14:29-32.
246	Saengow V, Wongfukiat O. Transient Cerebral Vasculopathy: A Rare Complication Associated with Cerebral Gnathostomiasis. Journal of Child Science. 2018;08(01):e27-e30. doi: 10.1055/s-0038-1641601.
247	Samarasinghe S, Perera BJ, Ratnasena BG. First two cases of gnathostomiasis in Sri Lanka. Ceylon Med J. 2002;47(3):96-7. doi: 10.4038/cmj.v47i3.3448. PubMed PMID: 12449776.
248	Samy PC. Gnathostomum Siamense or Gnathostoma Spinigerum, Owen. Ind Med Gaz. 1918;53(11):436. PubMed PMID: 29006794; PubMed Central PMCID: PMCPMC5136276.
249	Sandosham AA. A Case of Human Gnathostomiasis in Malaya. Journal of Helminthology. 2009;23(1-2):71-2. doi: 10.1017/s0022149x00035045.
250	Sangchan A, Sawanyawisuth K, Intapan PM, Mahakkanukrauh A. Outward migration of Gnathostoma spinigerum in interferon alpha treated hepatitis C patient. Parasitol Int. 2006;55(1):31-2. Epub 20051021. doi: 10.1016/j.parint.2005.09.002. PubMed PMID: 16243581; PubMed Central PMCID: PMC16243581.
251	Sapp SGH, Kaminski M, Abdallah M, Bishop HS, Fox M, Ndubuisi M, et al. Percutaneous Emergence of Gnathostoma spinigerum Following Praziquantel Treatment. Trop Med Infect Dis. 2019;4(4). Epub 20191214. doi: 10.3390/tropicalmed4040145. PubMed PMID: 31847422; PubMed Central PMCID: PMCPMC6958314.
252	Sasano K, Ando F, Nagasaka T, Kidokoro T, Kawamoto F. [A case of uveitis due to gnathostoma migration into the vitreous cavity]. Nippon Ganka Gakkai Zasshi. 1994;98(11):1136-40. PubMed PMID: 7825510.
253	Sato H, Kamiya H, Hanada K. Five confirmed human cases of gnathostomiasis nipponica recently found in northern Japan. J Parasitol. 1992;78(6):1006-10. doi: 10.2307/3283221. PubMed PMID: 1491291; PubMed Central PMCID: PMC1491291.
254	Sawadpanich K, Chansuk N, Boonroumkaew P, Sadaow L, Rodpai R, Sanpool O, et al. An Unusual Case of Gastric Gnathostomiasis Caused by Gnathostoma spinigerum Confirmed by Video Gastroscopy and Morphological and Molecular Identification. Am J Trop Med Hyg. 2021;104(6):2050-4. Epub 20210426. doi: 10.4269/ajtmh.21-0015. PubMed PMID: 33901007; PubMed Central PMCID: PMCPMC8176491.
255	Sawanyawisuth K, Chlebicki MP, Pratt E, Kanpittaya J, Intapan PM. Sequential imaging studies of cerebral gnathostomiasis with subdural hemorrhage as its complication. Trans R Soc Trop Med Hyg. 2009;103(1):102-4. Epub 20081031. doi: 10.1016/j.trstmh.2008.09.011. PubMed PMID: 18951600; PubMed Central PMCID: PMC18951600.
256	Schimmel J, Chao L, Luk A, Grafton L, Kadi A, Boh E. An autochthonous case of gnathostomiasis in the United States. JAAD Case Rep. 2020;6(4):337-8. Epub 20200326. doi: 10.1016/j.jdcr.2020.02.019. PubMed PMID: 32258314; PubMed Central PMCID: PMCPMC7109567.
257	Schmutzhard E, Boongird P, Vejjajiva A. Eosinophilic meningitis and radiculomyelitis in Thailand, caused by CNS invasion of Gnathostoma spinigerum and Angiostrongylus cantonensis. J Neurol Neurosurg Psychiatry. 1988;51(1):80-7. doi: 10.1136/jnnp.51.1.80. PubMed PMID: 3351533; PubMed Central PMCID: PMCPMC1032717.
258	Seal GN, Gupta AK, Das MK. Intra-ocular gnathostomiasis. J All India Ophthalmol Soc. 1969;17(3):109-13. PubMed PMID: 5392612; PubMed Central PMCID: PMC5392612.
259	Sen K, Ghose N. Ocular Gnathostomiasis. British Journal of Ophthalmology. 1945;29(12):618-26. doi: DOI 10.1136/bjo.29.12.618. PubMed PMID: WOS:A1945XV67900002.
260	Sen P, Dutta Majumder P, Biswas J, Rao C, Das K. Role of Ultra-Wide-Field Imaging in the Diagnosis of Intravitreal Gnathostomiasis: A Case Report. Ocul Immunol Inflamm. 2019;27(3):380-2. Epub 20180810. doi: 10.1080/09273948.2018.1498525. PubMed PMID: 30096004.
261	Sharma C, Piyaphanee W, Watthanakulpanich D. Case Report: Clinical Features of Intermittent Migratory Swelling Caused by Gnathostomiasis with Complete Follow-up. Am J Trop Med Hyg. 2017;97(5):1611-5. Epub 20170818. doi: 10.4269/ajtmh.17-0239. PubMed PMID: 28820693; PubMed Central PMCID: PMCPMC5817763.
262	Sharma MC, Sudha K, Rathore A, Sarkar C, Gaikwad S, Patir R, et al. Two rare parasites of the human brain - Gnathostoma spinigerum and sparganum (Spirometra). J AssocPhys India. 1996;44(11):824-8. PubMed Central PMCID: PMC9251460.
263	Shen H, Ji H, Peng X, Tian Z, Su G. Dynamic mechanical behavior and constitutive relationship of rubber fiber concrete after high temperature. Sci Rep. 2025;15(1):25764. Epub 20250716. doi: 10.1038/s41598-025-09160-2. PubMed PMID: 40670503; PubMed Central PMCID: PMCPMC12267703.
264	Shypulin V, Neverovskyi A, Cherniavskyi V, Puzyrenko A. Visceral Gnathostomiasis with Simultaneous Damage to the Upper and Lower Parts of the Gastrointestinal Tract. Georgian Med News. 2018;(283):66-8. PubMed PMID: 30516495.
265	Singmaneesakulchai S. Acute cerebellar ataxia during stroke like episode in CNSs Gnathostomiasis. Parkinsonism and Related Disorders. 2012;18(SUPPL. 2):S76. doi: https://dx.doi.org/10.1016/S1353-8020%2811%2970374-1. PubMed PMID: 70625709.
266	Sirikulchayanonta V, Chongchitnant N. Gnathostomiasis, a possible etiologic agent of eosinophilic granuloma of the gastrointestinal tract. Am J Trop Med Hyg. 1979;28(1):42-4. doi: 10.4269/ajtmh.1979.28.42. PubMed PMID: 434314.
267	Sithinamsuwan P, Chairangsaris P. Images in clinical medicine. Gnathostomiasis - neuroimaging of larval migration. N Engl J Med. 2005;353(2):188. doi: 10.1056/NEJMicm040795. PubMed PMID: 16014888.
268	Sivakorn C, Promthong K, Dekumyoy P, Viriyavejakul P, Ampawong S, Pakdee W, et al. Case Report: The First Direct Evidence of Gnathostoma spinigerum Migration through Human Lung. Am J Trop Med Hyg. 2020;103(3):1129-34. doi: 10.4269/ajtmh.20-0236. PubMed PMID: 32588815; PubMed Central PMCID: PMCPMC7470552.
269	Slevogt H, Grobusch MP, Suttorp N. Gnathostomiasis without eosinophilia led to a 5-year delay in diagnosis. J Travel Med. 2003;10(3):196. doi: 10.2310/7060.2003.35669. PubMed PMID: 12757699; PubMed Central PMCID: PMC12757699.
270	Smith S, Wilson I, Starck L, Binotto E, Ho J, Hanson J. Cerebral gnathostomiasis. Med J Aust. 2021;215(4):164-5 e1. Epub 20210722. doi: 10.5694/mja2.51189. PubMed PMID: 34296434.
271	Sookasam M, Reichart PA. Migratory facial swelling due to gnathostomiasis. Int J Oral Maxillofac Surg. 1992;21(3):176-7. doi: 10.1016/s0901-5027(05)80789-1. PubMed PMID: 1640131; PubMed Central PMCID: PMC1640131.
272	Sridhar S, Nashi S, Baskar D. "Neurognathostomias is: Varied CNS Manifestations, A Report of Two Cases ". Neurology. 2022;98(18 SUPPL). PubMed PMID: 638415719.
273	Srisawai P, Jongwutiwes S, Kulkumthorn M. Lingual gnathostomiasis: a case report. J Med Assoc Thai. 1988;71(5):285-8. PubMed PMID: 3397690.
274	Stowens D, Simon G. Gnathostomiasis in Oneida County. N Y State J Med. 1981;81(3):409-10. PubMed PMID: 6938840.
275	Strady C, Dekumyoy P, Clement-Rigolet M, Danis M, Bricaire F, Caumes E. Long-term follow-up of imported gnathostomiasis shows frequent treatment failure. Am J Trop Med Hyg. 2009;80(1):33-5. doi: 10.4269/ajtmh.2009.80.33. PubMed PMID: 19141836; PubMed Central PMCID: PMC19141836.
276	Subhedar V, Nandedkar S, Jain M, Bajpai T. Gnathostomiasis: a rare case of cutaneous creeping eruptions. Indian Journal of Dermatopathology and Diagnostic Dermatology. 2014;1(1):32-4.
277	Sujata DN, Renu BS. Intraocular gnathostomiasis from coastal part of Maharashtra. Trop Parasitol. 2013;3(1):82-4. doi: 10.4103/2229-5070.113923. PubMed PMID: 23961449; PubMed Central PMCID: PMCPMC3745680.
278	Suksathien R, Kunadison S, Wongfukiat O, Ingkasuthi K. Spinal Gnathostomiasis: A Case Report with Magnetic Resonance Imaging and Electrophysiological Findings. J Med Assoc Thai. 2016;99(12):1367-71. PubMed PMID: 29953176.
279	Suzuki T, Aoshima M, Hashizume H, Ito T, Tokura Y. A case of creeping disease presumably due to Gnathostoma nipponicum: Successful monitoring of therapeutic effect with serum antibody titers to Gnathostoma doloresi. Skin Research. 2013;12(2):122-5.
280	T. O. A case of orbital phlegmone due to cutaneous gnathostomosis. Jpn Rev Clin Ophthalmol (Ganka-Rinsyou) 1950;44:110 [Japanese]. 1950.
281	T. P. Treatment of living intracameral gnathostome using laser photocoagulation [English, Thai abstract]. Thai J Ophthalmol. 1990;4:21-4.
282	T. S. A case of palpeblar and orbital tumor supposed to be caused by Gnathostoma spinigerum infection. Jpn Rev Clin Ophthalmol (Ganka-Rinsyou) 1950;44:537-9 [Japanese]. 1950.
283	T. S. Vaginal bleeding caused by Gnathostoma spinigerum. Report of a case. J Med Assoc Thai Referenced in: Daengsvang S A monograph on the genus Gnathostoma and gnathostomiasis in Thailand Tokyo: Southeast Asian. 1969;52:631-2.
284	T. S. Adnexal tumor caused by Gnathostomum spinigerum. Journal Department of Medical Services Referenced in: Daengsvang S A monograph on the genus Gnathostoma and gnathostomiasis in Thailand Tokyo: Southeast Asian Medical Information Center 1980. 1969;18:40-2.
285	Talaat KR, VanHook R, Nutman T. Reversible lymphatic dysfunction caused by Gnathostoma spinigerum infection in american journal of tropical medicine and hygiene (vol. 75, no. 5, pp. 127-127). 8000 westpark dr, ste 130, mclean, va 22101 usa: amer soc trop med & hygiene.
286	Tamura H. On Creeping Disease. British Journal of Dermatology. 1921;33(4):138-51. doi: 10.1111/j.1365-2133.1921.tb12399.x. PubMed PMID: WOS:000201137400012.
287	Taniguchi Y, Ando K, Sugimoto K, Yamanaka KI. Creeping eruption due to Gnathostoma hispidum - One way to find the causative parasite with artificial digestion method [1]. International Journal of Dermatology. 1999;38(11):873-4. PubMed Central PMCID: PMC10583625.
288	Taniguchi Y, Hashimoto K, Ichikawa S, Shimizu M, Ando K, Kotani Y. Human gnathostomiasis. J Cutan Pathol. 1991;18(2):112-5. doi: 10.1111/j.1600-0560.1991.tb00137.x. PubMed PMID: 1856338; PubMed Central PMCID: PMC1856338.
289	Tesjaroen S, Wongkongsawat T, Parichatikanond P. A breast mass caused by gnathostomiasis: brief report of a case. Southeast Asian J Trop Med Public Health. 1990;21(1):151-3. PubMed PMID: 2402676; PubMed Central PMCID: PMC2402676.
290	Theunissen C, Bottieau E, Van Gompel A, Siozopoulou V, Bradbury RS. Presumptive Gnathostoma binucleatum-infection in a Belgian traveler returning from South America. Travel Med Infect Dis. 2016;14(2):170-1. Epub 20160304. doi: 10.1016/j.tmaid.2016.02.003. PubMed PMID: 26960751.
291	Thomas B, Ciocan D, Jacobson M, Brauner G. Cutaneous Gnathostomiasis in New York City. Journal of Cutaneous Pathology. 2009;36(1):151-. PubMed PMID: WOS:000262129600212.
292	Thongmak T, Banjerdlak P, Iamprasertkul S, Rangsitsathian K. Case report: eosinophilic meningitis due to gnathostoma spinigerum in an infant in southern Thailand (2022): 531-537.
293	Thuraisingam V, Tan Ewe Aik P, Sandosham AA. A presumptive case of gnathostomiasis in Malaysia. Med J Malaya. 1969;24(2):107-12. PubMed PMID: 4244133; PubMed Central PMCID: PMC4244133.
294	Tiwari S, Chayani N, Rautaraya B. Intraocular Gnathostoma spinigerum: a case report. Cases J. 2009;2(12):9370. Epub 20091222. doi: 10.1186/1757-1626-2-9370. PubMed PMID: 20062613; PubMed Central PMCID: PMCPMC2804013.
295	Tomari Y, Kurokawa M, Nakano-Nakamura M, Kokubo-Tanaka M, Lee S. Gnathostomiasis Presenting with Migratory Swelling. J Pediatr. 2025;280:114511. Epub 20250217. doi: 10.1016/j.jpeds.2025.114511. PubMed PMID: 39971126.
296	Torres J. Registro de dos casos de gnatostomiasis intraocular humana, con descripción morfométrica de la larva L3, en Aguascalientes, México. Revista Mexicana de Patología Clínica y Medicina de Laboratorio. 2004.
297	Toumanoff C, Nguyen Van H. [An indigenous case of human gnathostomosis observed in Indochina]. Bull Soc Pathol Exot Filiales. 1947;40(5-6):174. PubMed PMID: 20270437.
298	Tudor RC, Blair E. Gnathostoma spinigerum: an unusual cause of ocular nematodiasis in the western hemisphere. Am J Ophthalmol. 1971;72(1):185-90. doi: 10.1016/0002-9394(71)91612-6. PubMed PMID: 5571205; PubMed Central PMCID: PMC5571205.
299	Uraga E, Garces S, Uraga MV, Reyes A, Garces JC. Dermoscopic features of cutaneous gnathostomiasis. Int J Dermatol. 2015;54(8):986-8. Epub 20150620. doi: 10.1111/j.1365-4632.2011.05345.x. PubMed PMID: 26095309; PubMed Central PMCID: PMC26095309.
300	Vanegas ES, Cendejas RF, Mondragon A. A 41-year-old woman with migratory panniculitis. Am J Trop Med Hyg. 2014;90(5):786-7. doi: 10.4269/ajtmh.13-0318. PubMed PMID: 24808244; PubMed Central PMCID: PMCPMC4015563.
301	Vanhaecke C, Perignon A, Monsel G, Regnier S, Paris L, Caumes E. Aetiologies of creeping eruption: 78 cases. Br J Dermatol. 2014;170(5):1166-9. doi: 10.1111/bjd.12637. PubMed PMID: 24116380; PubMed Central PMCID: PMC24116380.
302	Vargas TJ, Kahler S, Dib C, Cavaliere MB, Jeunon-Sousa MA. Autochthonous gnathostomiasis, Brazil. Emerg Infect Dis. 2012;18(12):2087-9. doi: 10.3201/eid1812.120367. PubMed PMID: 23171480; PubMed Central PMCID: PMCPMC3557899.
303	Vargas-Ocampo F, Alarcon-Rivera E, Alvarado-Aleman FJ. Human gnathostomiasis in Mexico. Int J Dermatol. 1998;37(6):441-4. doi: 10.1046/j.1365-4362.1998.00390.x. PubMed PMID: 9646132; PubMed Central PMCID: PMC9646132.
304	Vázquez Maya L, Espinoza Gámes A. Gnatostomiasis intraocular: caso anatomoclínico. Rev mex oftalmol. 1993:97-100.
305	Vonghachack Y, Dekumyoy P, Yoonuan T, Sa-nguankiat S, Nuamtanong S, Thaenkham U, et al. Sero-epidemiological survey of gnathostomiasis in Lao PDR. Parasitol Int. 2010;59(4):599-605. Epub 20100908. doi: 10.1016/j.parint.2010.08.007. PubMed PMID: 20804856.
306	Wai AP, Maw WW, Moe AC, Boonmars T, Nawa Y. Human Gnathostomiasis in Myanmar: A Review of Local Literature. Southeast Asian Journal of Tropical Medicine and Public Health. 2018;49(4):543-8. PubMed PMID: WOS:000444066300001.
307	Wang S, Zhang L, Miao F, Huang J, Guo J. First reported case of intraocular gnathostomiasis in China. J Travel Med. 2022;29(1). doi: 10.1093/jtm/taab185. PubMed PMID: 34875083.
308	Wichianprasat P, Mansanguan C, Tangpukdee N, Krudsood S. A rare case: Acute transverse myelitis from gnathosomiasis. American Journal of Tropical Medicine and Hygiene. 2013;89(5 SUPPL. 1):360. doi: XXX Fallbeschrieb im Abstract - Conference Abstract! XXX. PubMed PMID: 71313017.
309	Witenberg G, Jacoby J, Steckelmacher S. A Case of Ocular Gnathostomiasis. Ophthalmologica. 1950;119(2):114-22. doi: Doi 10.1159/000300812. PubMed PMID: WOS:A1950YF96600005.
310	Woehl JM, Blaison G. Une « allergie » d’importation. La Revue de Médecine Interne. 2009;30:S429-S30. doi: 10.1016/j.revmed.2009.10.291.
311	Wong-Ortíz F, López-Jiménez MCS, Ble-Castillo QJL. Gnathostomiasis ocular. Registro del primer caso para el estado de Tabasco, México. Rev Mex Oftalmol. 2001;75(5):180-4.
312	Xuan le T, Rojekittikhun W, Punpoowong B, Trang le N, Hien TV. Case report: intraocular gnathostomiasis in Vietnam. Southeast Asian J Trop Med Public Health. 2002;33(3):485-9. PubMed PMID: 12693580.
313	Xuan LT, Hoa PTL, Dekumyoy P, Hoan NH, Khuong LH, Van TTH, et al., editors. Gnathostoma infection in South Vietnam. Southeast Asian Journal of Tropical Medicine and Public Health; 2004: SEAMEO TROPMED Network.
314	Y. S. Exophthalmus and gnathostomosis. Jpn Rev Clin Ophthalmol (Ganka-Rinsyou) 1951;45:176 [Japanese]. 1951.
315	Y. S. A case of Gnathostoma spinigerum infection. Jpn Rev Clin Ophthalmol (Ganka-Rinsyou) 1978;72:369-74 [Japanese]. 1978.
316	Yamanaka M, Kusutani N, Sowa-Osako J, Kotsubo E, Tanaka S, Ohsawa M, et al. Gnathostomiasis caused by ingestion of raw Oncorhynchus masou ishikawae roe. J Dermatol. 2017;44(9):e208-e9. Epub 20170504. doi: 10.1111/1346-8138.13893. PubMed PMID: 28470869.
317	Yang JH, Kim M, Kim ES, Na BK, Yu SY, Kwak HW. Imported intraocular gnathostomiasis with subretinal tracks confirmed by western blot assay. Korean J Parasitol. 2012;50(1):73-8. Epub 20120306. doi: 10.3347/kjp.2012.50.1.73. PubMed PMID: 22451738; PubMed Central PMCID: PMCPMC3309056.
318	Yu C, Lin C, Liu J, Fan P. Gnathostomiatic endophthalmitis-case report. ACTA Soc Ophthalmol Sin. 1984;23(374):e81.
319	Yu Z, Jameel H, Chang HM, Philips R, Park S. Evaluation of the factors affecting avicel reactivity using multi-stage enzymatic hydrolysis. Biotechnol Bioeng. 2012;109(5):1131-9. Epub 20111212. doi: 10.1002/bit.24386. PubMed PMID: 22125215.
